# Supplementary material for: Time-Course Transcriptome Study Reveals Mode of bZIP Transcription Factors on Light Exposure in Arabidopsis
Source: Int J Mol Sci. 2020 Mar 14;21(6):1993. doi: 10.3390/ijms21061993 (PMC7139404; doi:10.3390/ijms21061993)
Supplement: Supplementary file 1 [file ijms-21-01993-s001.zip]

Archive with 4 entries (4 files):
- Supplementary_Figures.pdf
- TableS1.xlsx
- TableS2.xlsx
- TableS3.xlsx
