# Supplementary material for: Time-Course Transcriptome Study Reveals Mode of bZIP Transcription Factors on Light Exposure in Arabidopsis
Source: Int J Mol Sci. 2020 Mar 14;21(6):1993. doi: 10.3390/ijms21061993 (PMC7139404; doi:10.3390/ijms21061993)
Supplement: Supplementary file 1 [file ijms-21-01993-s001.zip › TableS1.xlsx]

## Sheet: UP
W1h	W3h	W6h	W12h		B1h	B3h	B6h	B12h		R1h	R3h	R6h	R12h		FR1h	FR3h	FR6h	FR12h
AT1G01060	AT1G01420	AT1G01320	AT1G01060		AT1G01060	AT1G01180	AT1G01320	AT1G01420		AT1G01060	AT1G01060	AT1G01420	AT1G02450		AT1G01060	AT1G01060	AT1G01060	AT1G01320
AT1G01320	AT1G02880	AT1G01420	AT1G01320		AT1G01320	AT1G01420	AT1G01420	AT1G01790		AT1G02880	AT1G01420	AT1G02730	AT1G02950		AT1G01320	AT1G01320	AT1G01320	AT1G01420
AT1G02205	AT1G03130	AT1G01790	AT1G01420		AT1G02880	AT1G01430	AT1G01790	AT1G02390		AT1G05870	AT1G01610	AT1G03130	AT1G03110		AT1G02880	AT1G01340	AT1G01420	AT1G01790
AT1G02705	AT1G03310	AT1G01860	AT1G01790		AT1G03130	AT1G01470	AT1G02475	AT1G02475		AT1G06000	AT1G02705	AT1G03310	AT1G03130		AT1G05870	AT1G01420	AT1G01470	AT1G02730
AT1G02880	AT1G03445	AT1G02390	AT1G02475		AT1G03170	AT1G02705	AT1G02705	AT1G02705		AT1G06040	AT1G03130	AT1G03920	AT1G03360		AT1G06000	AT1G02220	AT1G01570	AT1G02870
AT1G03170	AT1G03840	AT1G02705	AT1G02730		AT1G03590	AT1G02880	AT1G02730	AT1G02730		AT1G06180	AT1G03310	AT1G03940	AT1G03400		AT1G06040	AT1G02705	AT1G01790	AT1G02880
AT1G04220	AT1G03920	AT1G02730	AT1G02880		AT1G04220	AT1G03130	AT1G03130	AT1G02860		AT1G06430	AT1G03840	AT1G06000	AT1G03530		AT1G06180	AT1G02880	AT1G01860	AT1G03130
AT1G05100	AT1G03940	AT1G03110	AT1G03130		AT1G05870	AT1G03220	AT1G03310	AT1G02950		AT1G07150	AT1G04220	AT1G06040	AT1G03700		AT1G06430	AT1G03930	AT1G02705	AT1G03220
AT1G05310	AT1G04220	AT1G03130	AT1G03600		AT1G06000	AT1G03310	AT1G03360	AT1G03130		AT1G08650	AT1G05680	AT1G06460	AT1G03780		AT1G07150	AT1G04220	AT1G02880	AT1G03360
AT1G05340	AT1G04350	AT1G03310	AT1G03630		AT1G06040	AT1G03445	AT1G03600	AT1G03310		AT1G09350	AT1G06000	AT1G06550	AT1G03940		AT1G08650	AT1G05870	AT1G03310	AT1G03530
AT1G05650	AT1G05200	AT1G03360	AT1G03680		AT1G06180	AT1G03600	AT1G03630	AT1G03360		AT1G09540	AT1G06040	AT1G06640	AT1G04350		AT1G09350	AT1G06000	AT1G03530	AT1G03700
AT1G05660	AT1G05310	AT1G03530	AT1G03780		AT1G06430	AT1G03920	AT1G03780	AT1G03400		AT1G09950	AT1G06640	AT1G06680	AT1G04480		AT1G09540	AT1G06040	AT1G03920	AT1G03940
AT1G05680	AT1G05340	AT1G03600	AT1G03940		AT1G07010	AT1G03940	AT1G03940	AT1G03440		AT1G10370	AT1G06830	AT1G06830	AT1G05010		AT1G09950	AT1G06180	AT1G03940	AT1G04070
AT1G05870	AT1G06000	AT1G03630	AT1G04350		AT1G07150	AT1G04000	AT1G04110	AT1G03600		AT1G11700	AT1G07720	AT1G07400	AT1G05100		AT1G10370	AT1G06430	AT1G04160	AT1G04110
AT1G06000	AT1G06040	AT1G03660	AT1G04800		AT1G07350	AT1G04350	AT1G04350	AT1G03630		AT1G12240	AT1G08180	AT1G07730	AT1G05310		AT1G12240	AT1G06550	AT1G04350	AT1G04350
AT1G06040	AT1G06180	AT1G03780	AT1G05010		AT1G07400	AT1G05340	AT1G05200	AT1G03680		AT1G13670	AT1G08380	AT1G08380	AT1G06460		AT1G13670	AT1G07010	AT1G05200	AT1G04800
AT1G06180	AT1G06430	AT1G03940	AT1G05200		AT1G07720	AT1G06000	AT1G05300	AT1G03780		AT1G13740	AT1G08920	AT1G08920	AT1G06640		AT1G13740	AT1G07150	AT1G05650	AT1G05010
AT1G06430	AT1G06550	AT1G04110	AT1G05300		AT1G08180	AT1G06040	AT1G05310	AT1G03940		AT1G13930	AT1G09170	AT1G09340	AT1G07050		AT1G13930	AT1G07180	AT1G06000	AT1G05100
AT1G07010	AT1G06640	AT1G04350	AT1G05470		AT1G08570	AT1G06180	AT1G05340	AT1G04350		AT1G14345	AT1G09340	AT1G09350	AT1G07880		AT1G14430	AT1G07250	AT1G06040	AT1G05200
AT1G07150	AT1G06680	AT1G04800	AT1G06000		AT1G09240	AT1G06430	AT1G06000	AT1G04800		AT1G14430	AT1G09350	AT1G10370	AT1G08380		AT1G15100	AT1G07720	AT1G06180	AT1G05310
AT1G07350	AT1G06830	AT1G05200	AT1G06040		AT1G09340	AT1G06550	AT1G06040	AT1G05010		AT1G15100	AT1G10370	AT1G10657	AT1G08580		AT1G16720	AT1G08180	AT1G06430	AT1G05340
AT1G07400	AT1G07010	AT1G05300	AT1G06180		AT1G09350	AT1G06640	AT1G06180	AT1G05200		AT1G16720	AT1G10470	AT1G11130	AT1G08890		AT1G17050	AT1G08380	AT1G06460	AT1G06000
AT1G07720	AT1G07150	AT1G05310	AT1G06430		AT1G09540	AT1G06680	AT1G06430	AT1G05300		AT1G17050	AT1G10640	AT1G11330	AT1G08920		AT1G17100	AT1G08920	AT1G06550	AT1G06040
AT1G08920	AT1G07180	AT1G05440	AT1G06460		AT1G10370	AT1G06830	AT1G06460	AT1G05340		AT1G17100	AT1G10650	AT1G11700	AT1G09080		AT1G18330	AT1G09170	AT1G06640	AT1G06140
AT1G09170	AT1G07250	AT1G05470	AT1G06640		AT1G10960	AT1G07150	AT1G06550	AT1G05470		AT1G18330	AT1G10960	AT1G11710	AT1G09340		AT1G18810	AT1G09240	AT1G06830	AT1G06180
AT1G09240	AT1G07350	AT1G06000	AT1G06680		AT1G11330	AT1G07180	AT1G06640	AT1G06000		AT1G18810	AT1G11700	AT1G11840	AT1G09380		AT1G19670	AT1G09340	AT1G07010	AT1G06430
AT1G09350	AT1G07400	AT1G06040	AT1G06830		AT1G11700	AT1G07200	AT1G06680	AT1G06040		AT1G19670	AT1G11790	AT1G12260	AT1G09810		AT1G21120	AT1G09350	AT1G07150	AT1G06460
AT1G09540	AT1G07590	AT1G06180	AT1G07010		AT1G11790	AT1G07250	AT1G06830	AT1G06430		AT1G20823	AT1G12900	AT1G12750	AT1G10000		AT1G22770	AT1G10370	AT1G07180	AT1G06550
AT1G10370	AT1G07610	AT1G06430	AT1G07050		AT1G12240	AT1G07350	AT1G07010	AT1G06460		AT1G21120	AT1G13420	AT1G12800	AT1G10370		AT1G26790	AT1G10640	AT1G07250	AT1G06640
AT1G10960	AT1G07700	AT1G06460	AT1G07150		AT1G12250	AT1G07400	AT1G07150	AT1G06640		AT1G22220	AT1G13430	AT1G12900	AT1G10490		AT1G27120	AT1G10650	AT1G07700	AT1G06680
AT1G11190	AT1G07720	AT1G06550	AT1G07350		AT1G12900	AT1G07590	AT1G07180	AT1G06680		AT1G22640	AT1G13670	AT1G13300	AT1G10657		AT1G29640	AT1G10657	AT1G07730	AT1G06830
AT1G11600	AT1G08180	AT1G06640	AT1G07400		AT1G13080	AT1G07610	AT1G07440	AT1G06830		AT1G22650	AT1G13930	AT1G13670	AT1G11130		AT1G29910	AT1G10960	AT1G08090	AT1G07050
AT1G11700	AT1G08380	AT1G06680	AT1G07700		AT1G13360	AT1G07700	AT1G07700	AT1G07010		AT1G22770	AT1G14120	AT1G13910	AT1G11210		AT1G29920	AT1G11330	AT1G08180	AT1G07150
AT1G11790	AT1G08920	AT1G06830	AT1G07880		AT1G13600	AT1G07720	AT1G08380	AT1G07050		AT1G26761	AT1G14345	AT1G13930	AT1G11330		AT1G30040	AT1G11700	AT1G08380	AT1G07180
AT1G11940	AT1G09140	AT1G07010	AT1G08380		AT1G13670	AT1G07730	AT1G08560	AT1G07180		AT1G26770	AT1G14430	AT1G14240	AT1G11350		AT1G32690	AT1G11790	AT1G08920	AT1G07700
AT1G12130	AT1G09170	AT1G07180	AT1G08920		AT1G13740	AT1G07890	AT1G08920	AT1G07200		AT1G26790	AT1G14700	AT1G14345	AT1G11700		AT1G42550	AT1G12240	AT1G09170	AT1G08380
AT1G12240	AT1G09340	AT1G07400	AT1G09240		AT1G13930	AT1G08050	AT1G09080	AT1G07250		AT1G27120	AT1G14730	AT1G14430	AT1G11710		AT1G43160	AT1G12260	AT1G09240	AT1G08550
AT1G12250	AT1G09350	AT1G07440	AT1G09340		AT1G14345	AT1G08180	AT1G09340	AT1G07400		AT1G29640	AT1G15100	AT1G14700	AT1G12805		AT1G44446	AT1G12880	AT1G09340	AT1G08580
AT1G13080	AT1G10370	AT1G07700	AT1G09350		AT1G14430	AT1G08380	AT1G09350	AT1G07440		AT1G29910	AT1G15460	AT1G14730	AT1G12860		AT1G45249	AT1G12900	AT1G09350	AT1G08920
AT1G13600	AT1G10640	AT1G08130	AT1G09380		AT1G14730	AT1G08920	AT1G09500	AT1G07700		AT1G29920	AT1G15820	AT1G15080	AT1G12900		AT1G49450	AT1G13670	AT1G10270	AT1G09240
AT1G13635	AT1G10657	AT1G08380	AT1G09500		AT1G15100	AT1G09140	AT1G09810	AT1G07880		AT1G30040	AT1G15950	AT1G15290	AT1G13635		AT1G49660	AT1G13740	AT1G10370	AT1G09340
AT1G13670	AT1G10960	AT1G08520	AT1G09810		AT1G15260	AT1G09240	AT1G09890	AT1G08380		AT1G30280	AT1G16060	AT1G15460	AT1G13670		AT1G50250	AT1G13930	AT1G10640	AT1G09350
AT1G13740	AT1G11190	AT1G08540	AT1G10370		AT1G15290	AT1G09310	AT1G10370	AT1G08430		AT1G30320	AT1G16510	AT1G15820	AT1G13930		AT1G53090	AT1G14240	AT1G11170	AT1G09810
AT1G13930	AT1G11330	AT1G08560	AT1G10657		AT1G15460	AT1G09340	AT1G10490	AT1G08550		AT1G30360	AT1G16515	AT1G15980	AT1G14060		AT1G54740	AT1G14345	AT1G11210	AT1G10000
AT1G14240	AT1G11700	AT1G08580	AT1G10960		AT1G15820	AT1G09350	AT1G10657	AT1G08920		AT1G30530	AT1G16720	AT1G16310	AT1G14240		AT1G56660	AT1G14430	AT1G11330	AT1G10270
AT1G14345	AT1G11790	AT1G08920	AT1G11130		AT1G15980	AT1G09850	AT1G10960	AT1G09080		AT1G32690	AT1G17050	AT1G16510	AT1G14345		AT1G56670	AT1G14730	AT1G11700	AT1G10370
AT1G14430	AT1G11840	AT1G09080	AT1G11220		AT1G16515	AT1G10370	AT1G11130	AT1G09340		AT1G33600	AT1G17090	AT1G16515	AT1G14410		AT1G58340	AT1G14820	AT1G11790	AT1G10490
AT1G14730	AT1G12260	AT1G09340	AT1G11330		AT1G16720	AT1G10470	AT1G11190	AT1G09380		AT1G42550	AT1G17100	AT1G16530	AT1G14430		AT1G58460	AT1G15100	AT1G11840	AT1G11210
AT1G15100	AT1G12740	AT1G09350	AT1G11350		AT1G17050	AT1G10640	AT1G11330	AT1G09500		AT1G43160	AT1G17345	AT1G16720	AT1G14700		AT1G59740	AT1G15290	AT1G12260	AT1G11330
AT1G15290	AT1G12750	AT1G09380	AT1G11700		AT1G17100	AT1G10960	AT1G11450	AT1G10360		AT1G44446	AT1G17840	AT1G17050	AT1G14730		AT1G60190	AT1G15460	AT1G12740	AT1G11530
AT1G15460	AT1G12900	AT1G09810	AT1G11790		AT1G17840	AT1G11330	AT1G11700	AT1G10370		AT1G45249	AT1G18060	AT1G17140	AT1G14980		AT1G60270	AT1G15820	AT1G12750	AT1G11700
AT1G16310	AT1G13080	AT1G09890	AT1G12240		AT1G18060	AT1G11450	AT1G11790	AT1G10657		AT1G49450	AT1G18140	AT1G17180	AT1G15260		AT1G60590	AT1G15950	AT1G12800	AT1G11710
AT1G16515	AT1G13635	AT1G10270	AT1G12250		AT1G18330	AT1G11700	AT1G11840	AT1G10760		AT1G49570	AT1G18870	AT1G17220	AT1G15460		AT1G61890	AT1G15980	AT1G12900	AT1G11840
AT1G16720	AT1G13670	AT1G10370	AT1G12750		AT1G18660	AT1G11790	AT1G12250	AT1G10960		AT1G49660	AT1G18980	AT1G17345	AT1G15820		AT1G62300	AT1G16310	AT1G13440	AT1G12250
AT1G17050	AT1G13740	AT1G10490	AT1G12800		AT1G18810	AT1G11840	AT1G12260	AT1G11130		AT1G50250	AT1G19450	AT1G18060	AT1G15980		AT1G62975	AT1G16515	AT1G13670	AT1G12800
AT1G17100	AT1G13830	AT1G10657	AT1G12805		AT1G19670	AT1G12140	AT1G12740	AT1G11180		AT1G51700	AT1G19670	AT1G18140	AT1G16060		AT1G64500	AT1G16720	AT1G13740	AT1G12805
AT1G17840	AT1G13910	AT1G11130	AT1G12860		AT1G19700	AT1G12740	AT1G12750	AT1G11210		AT1G52870	AT1G19700	AT1G18370	AT1G16430		AT1G65060	AT1G17050	AT1G13910	AT1G12860
AT1G18060	AT1G13920	AT1G11190	AT1G12900		AT1G20030	AT1G12750	AT1G12800	AT1G11330		AT1G53090	AT1G20450	AT1G18810	AT1G16515		AT1G66330	AT1G17100	AT1G13930	AT1G12900
AT1G18330	AT1G13930	AT1G11220	AT1G13080		AT1G20070	AT1G12900	AT1G12805	AT1G11350		AT1G54740	AT1G20823	AT1G18850	AT1G16630		AT1G66840	AT1G17180	AT1G14240	AT1G13300
AT1G18660	AT1G14120	AT1G11330	AT1G13670		AT1G20450	AT1G13300	AT1G12900	AT1G11700		AT1G55960	AT1G21120	AT1G18870	AT1G16720		AT1G67030	AT1G17220	AT1G14340	AT1G13670
AT1G18810	AT1G14240	AT1G11450	AT1G13740		AT1G20823	AT1G13360	AT1G13080	AT1G11820		AT1G56670	AT1G21500	AT1G19050	AT1G17020		AT1G67070	AT1G17840	AT1G14345	AT1G13820
AT1G19230	AT1G14340	AT1G11700	AT1G13820		AT1G20890	AT1G13430	AT1G13635	AT1G12250		AT1G58340	AT1G21670	AT1G19670	AT1G17050		AT1G69260	AT1G18060	AT1G14430	AT1G13920
AT1G19670	AT1G14345	AT1G11710	AT1G13920		AT1G21500	AT1G13440	AT1G13670	AT1G12750		AT1G58460	AT1G22160	AT1G20020	AT1G17345		AT1G69920	AT1G18090	AT1G14700	AT1G13930
AT1G19700	AT1G14430	AT1G11790	AT1G13930		AT1G22160	AT1G13670	AT1G13820	AT1G12800		AT1G59740	AT1G22220	AT1G20340	AT1G17460		AT1G70000	AT1G18140	AT1G14730	AT1G14060
AT1G19715	AT1G14700	AT1G11840	AT1G14150		AT1G22190	AT1G13740	AT1G13910	AT1G12805		AT1G60190	AT1G22400	AT1G20823	AT1G18060		AT1G70420	AT1G18330	AT1G14820	AT1G14150
AT1G19970	AT1G14730	AT1G12250	AT1G14240		AT1G22220	AT1G13830	AT1G13920	AT1G12860		AT1G60270	AT1G22410	AT1G21130	AT1G18090		AT1G72500	AT1G18660	AT1G15100	AT1G14240
AT1G20030	AT1G14820	AT1G12260	AT1G14345		AT1G22230	AT1G13910	AT1G13930	AT1G12900		AT1G60590	AT1G22550	AT1G21500	AT1G18370		AT1G73480	AT1G18810	AT1G15290	AT1G14345
AT1G20450	AT1G15100	AT1G12750	AT1G14410		AT1G22550	AT1G13930	AT1G14150	AT1G13080		AT1G61890	AT1G22650	AT1G22160	AT1G18660		AT1G75100	AT1G19140	AT1G15460	AT1G14430
AT1G20720	AT1G15260	AT1G12800	AT1G14430		AT1G22640	AT1G14120	AT1G14240	AT1G13110		AT1G62030	AT1G22680	AT1G22400	AT1G18800		AT1G78070	AT1G19230	AT1G15820	AT1G14700
AT1G20823	AT1G15290	AT1G12805	AT1G14730		AT1G22680	AT1G14240	AT1G14345	AT1G13670		AT1G62180	AT1G22710	AT1G22410	AT1G18810		AT1G78440	AT1G19670	AT1G15950	AT1G14730
AT1G20890	AT1G15460	AT1G12860	AT1G14980		AT1G22770	AT1G14340	AT1G14430	AT1G13820		AT1G62280	AT1G22770	AT1G22490	AT1G18850		AT1G78510	AT1G19700	AT1G15980	AT1G14820
AT1G21350	AT1G15820	AT1G12900	AT1G15100		AT1G23310	AT1G14345	AT1G14700	AT1G13920		AT1G62975	AT1G23205	AT1G22650	AT1G19330		AT1G78600	AT1G20450	AT1G16060	AT1G14980
AT1G22160	AT1G15950	AT1G13080	AT1G15140		AT1G23330	AT1G14430	AT1G14730	AT1G13930		AT1G64500	AT1G23310	AT1G22710	AT1G19990		AT1G78820	AT1G20823	AT1G16310	AT1G15080
AT1G22220	AT1G15980	AT1G13635	AT1G15260		AT1G23740	AT1G14700	AT1G14980	AT1G14150		AT1G64780	AT1G23330	AT1G23310	AT1G20020		AT1G79270	AT1G21120	AT1G16510	AT1G15140
AT1G22550	AT1G16060	AT1G13670	AT1G15290		AT1G24020	AT1G14730	AT1G15140	AT1G14185		AT1G65060	AT1G23980	AT1G23460	AT1G21130		AT1G80130	AT1G21500	AT1G16515	AT1G15260
AT1G22680	AT1G16080	AT1G13730	AT1G15460		AT1G24580	AT1G14820	AT1G15290	AT1G14345		AT1G66330	AT1G24020	AT1G24020	AT1G21360		AT1G80340	AT1G22160	AT1G16530	AT1G15290
AT1G22710	AT1G16310	AT1G13820	AT1G15820		AT1G25440	AT1G14960	AT1G15460	AT1G14430		AT1G66760	AT1G24170	AT1G24280	AT1G21500		AT2G02950	AT1G22220	AT1G16720	AT1G15460
AT1G22770	AT1G16510	AT1G13910	AT1G15980		AT1G26761	AT1G14980	AT1G15820	AT1G14730		AT1G66840	AT1G24280	AT1G25440	AT1G22065		AT2G03240	AT1G22230	AT1G17050	AT1G15510
AT1G23310	AT1G16515	AT1G13920	AT1G16060		AT1G26770	AT1G15100	AT1G15980	AT1G14980		AT1G67030	AT1G24440	AT1G26761	AT1G22490		AT2G04680	AT1G22550	AT1G17090	AT1G15820
AT1G23330	AT1G16530	AT1G13930	AT1G16080		AT1G26790	AT1G15260	AT1G16060	AT1G15100		AT1G67070	AT1G24580	AT1G26770	AT1G22650		AT2G05070	AT1G22680	AT1G17100	AT1G15980
AT1G23460	AT1G16720	AT1G14060	AT1G16310		AT1G27120	AT1G15460	AT1G16080	AT1G15140		AT1G67360	AT1G25440	AT1G27030	AT1G23100		AT2G05100	AT1G22770	AT1G17180	AT1G16060
AT1G23740	AT1G17050	AT1G14240	AT1G16515		AT1G27480	AT1G15820	AT1G16310	AT1G15260		AT1G68440	AT1G26560	AT1G27480	AT1G23280		AT2G07698	AT1G23030	AT1G17220	AT1G16310
AT1G24580	AT1G17090	AT1G14345	AT1G16630		AT1G28010	AT1G15950	AT1G16330	AT1G15290		AT1G68830	AT1G26761	AT1G28400	AT1G23310		AT2G15970	AT1G23205	AT1G17345	AT1G16515
AT1G25440	AT1G17100	AT1G14430	AT1G16720		AT1G29080	AT1G15980	AT1G16630	AT1G15820		AT1G68840	AT1G26770	AT1G28570	AT1G24020		AT2G16365	AT1G23310	AT1G18060	AT1G16650
AT1G26761	AT1G17220	AT1G14730	AT1G17020		AT1G29640	AT1G16060	AT1G16720	AT1G15980		AT1G69260	AT1G27480	AT1G28600	AT1G24090		AT2G17590	AT1G23330	AT1G18090	AT1G16720
AT1G26770	AT1G17345	AT1G14980	AT1G17050		AT1G29660	AT1G16310	AT1G17020	AT1G16060		AT1G69530	AT1G28570	AT1G29080	AT1G24580		AT2G19650	AT1G23740	AT1G18140	AT1G17050
AT1G26790	AT1G17840	AT1G15140	AT1G17100		AT1G29700	AT1G16510	AT1G17050	AT1G16080		AT1G69640	AT1G28600	AT1G29660	AT1G25275		AT2G21320	AT1G23980	AT1G18330	AT1G17100
AT1G27120	AT1G18060	AT1G15260	AT1G17220		AT1G29910	AT1G16515	AT1G17100	AT1G16320		AT1G69920	AT1G28660	AT1G29700	AT1G25360		AT2G21560	AT1G24020	AT1G18660	AT1G17180
AT1G27480	AT1G18140	AT1G15290	AT1G17420		AT1G29920	AT1G16530	AT1G17220	AT1G16630		AT1G70000	AT1G28670	AT1G29910	AT1G25440		AT2G21970	AT1G24280	AT1G18810	AT1G17220
AT1G28010	AT1G18330	AT1G15460	AT1G18060		AT1G29930	AT1G16720	AT1G17345	AT1G16720		AT1G70420	AT1G29025	AT1G29920	AT1G26761		AT2G23130	AT1G24580	AT1G18870	AT1G17345
AT1G29530	AT1G18660	AT1G15820	AT1G18330		AT1G30040	AT1G17050	AT1G18060	AT1G17020		AT1G70700	AT1G29640	AT1G29930	AT1G26770		AT2G24540	AT1G25422	AT1G19140	AT1G17665
AT1G29640	AT1G18810	AT1G15980	AT1G18370		AT1G30280	AT1G17090	AT1G18090	AT1G17050		AT1G72240	AT1G29660	AT1G30360	AT1G27030		AT2G25160	AT1G25440	AT1G19450	AT1G18060
AT1G29660	AT1G18870	AT1G16060	AT1G18660		AT1G30320	AT1G17100	AT1G18330	AT1G17100		AT1G72500	AT1G29670	AT1G30380	AT1G27050		AT2G25530	AT1G26560	AT1G19570	AT1G18090
AT1G29910	AT1G19140	AT1G16080	AT1G18810		AT1G30360	AT1G17220	AT1G18370	AT1G17140		AT1G72510	AT1G29700	AT1G30510	AT1G28395		AT2G25930	AT1G26761	AT1G19700	AT1G18330
AT1G29920	AT1G19570	AT1G16310	AT1G19150		AT1G30380	AT1G17345	AT1G18660	AT1G17220		AT1G73480	AT1G29910	AT1G30520	AT1G28400		AT2G28320	AT1G26770	AT1G19720	AT1G18660
AT1G30040	AT1G19670	AT1G16330	AT1G19670		AT1G30530	AT1G17840	AT1G18810	AT1G17345		AT1G75100	AT1G29920	AT1G30530	AT1G28570		AT2G28550	AT1G26790	AT1G20020	AT1G18800
AT1G30280	AT1G19700	AT1G16515	AT1G19700		AT1G31330	AT1G18060	AT1G19140	AT1G17420		AT1G75460	AT1G29930	AT1G31050	AT1G28600		AT2G30040	AT1G27480	AT1G20440	AT1G18810
AT1G30320	AT1G20225	AT1G16530	AT1G19720		AT1G31580	AT1G18140	AT1G19150	AT1G18060		AT1G76080	AT1G30360	AT1G31330	AT1G28650		AT2G30520	AT1G28570	AT1G20450	AT1G18850
AT1G30360	AT1G20340	AT1G16630	AT1G20020		AT1G32690	AT1G18330	AT1G19670	AT1G18170		AT1G76210	AT1G30380	AT1G31580	AT1G29080		AT2G32020	AT1G28600	AT1G20490	AT1G19330
AT1G30530	AT1G20450	AT1G16720	AT1G20340		AT1G33480	AT1G18660	AT1G19700	AT1G18330		AT1G78070	AT1G30510	AT1G31660	AT1G29250		AT2G32510	AT1G28660	AT1G20823	AT1G19670
AT1G31280	AT1G20823	AT1G17020	AT1G20823		AT1G33600	AT1G18810	AT1G19720	AT1G18660		AT1G78100	AT1G30520	AT1G31710	AT1G29320		AT2G32540	AT1G28670	AT1G21130	AT1G19700
AT1G31580	AT1G20850	AT1G17050	AT1G21130		AT1G35180	AT1G19140	AT1G20020	AT1G18810		AT1G78230	AT1G30530	AT1G31800	AT1G29418		AT2G32930	AT1G29530	AT1G21500	AT1G19720
AT1G32100	AT1G21110	AT1G17100	AT1G21350		AT1G37130	AT1G19570	AT1G20340	AT1G19150		AT1G78440	AT1G31330	AT1G32540	AT1G29660		AT2G33380	AT1G29640	AT1G22160	AT1G19990
AT1G32575	AT1G21350	AT1G17220	AT1G21500		AT1G42550	AT1G19670	AT1G20720	AT1G19670		AT1G78460	AT1G31580	AT1G33600	AT1G29700		AT2G33710	AT1G29660	AT1G22220	AT1G20020
AT1G32690	AT1G21500	AT1G17345	AT1G21540		AT1G43160	AT1G19700	AT1G20823	AT1G19720		AT1G78510	AT1G31710	AT1G34040	AT1G29910		AT2G34420	AT1G29700	AT1G22410	AT1G20220
AT1G32900	AT1G21810	AT1G17420	AT1G22160		AT1G43780	AT1G20225	AT1G20850	AT1G19740		AT1G78600	AT1G31820	AT1G37130	AT1G29920		AT2G35930	AT1G29910	AT1G22570	AT1G20340
AT1G33110	AT1G22160	AT1G17690	AT1G22220		AT1G44000	AT1G20340	AT1G21130	AT1G20020		AT1G78820	AT1G32540	AT1G42970	AT1G29930		AT2G35940	AT1G29920	AT1G22680	AT1G20440
AT1G33480	AT1G22220	AT1G18060	AT1G22400		AT1G44446	AT1G20440	AT1G21350	AT1G20340		AT1G78995	AT1G32690	AT1G43020	AT1G29965		AT2G36080	AT1G29930	AT1G22750	AT1G20450
AT1G35180	AT1G22400	AT1G18090	AT1G22570		AT1G44575	AT1G20450	AT1G21500	AT1G20823		AT1G79270	AT1G33110	AT1G43160	AT1G30240		AT2G36630	AT1G30040	AT1G22770	AT1G21130
AT1G42550	AT1G22410	AT1G18250	AT1G22630		AT1G45010	AT1G20823	AT1G21810	AT1G21130		AT1G80120	AT1G33600	AT1G43650	AT1G30260		AT2G36800	AT1G30130	AT1G23205	AT1G21500
AT1G43160	AT1G22680	AT1G18330	AT1G22680		AT1G45191	AT1G21010	AT1G22160	AT1G21350		AT1G80130	AT1G34040	AT1G43780	AT1G30380		AT2G36870	AT1G30320	AT1G23310	AT1G21540
AT1G44000	AT1G22750	AT1G18370	AT1G22750		AT1G45201	AT1G21110	AT1G22400	AT1G21500		AT1G80340	AT1G35180	AT1G44000	AT1G30520		AT2G37970	AT1G30360	AT1G23330	AT1G22220
AT1G44446	AT1G22770	AT1G18660	AT1G22770		AT1G45249	AT1G21120	AT1G22570	AT1G21540		AT2G01290	AT1G37130	AT1G44110	AT1G30530		AT2G38210	AT1G30380	AT1G23740	AT1G22490
AT1G44575	AT1G23205	AT1G18810	AT1G23100		AT1G45474	AT1G21500	AT1G22630	AT1G22220		AT2G02950	AT1G38131	AT1G44446	AT1G30960		AT2G38230	AT1G30510	AT1G24020	AT1G22570
AT1G45010	AT1G23310	AT1G18850	AT1G23310		AT1G48260	AT1G22160	AT1G22710	AT1G22400		AT2G03090	AT1G43020	AT1G44575	AT1G31330		AT2G39250	AT1G30520	AT1G24280	AT1G22630
AT1G45249	AT1G23330	AT1G18870	AT1G23330		AT1G49430	AT1G22220	AT1G22750	AT1G22570		AT2G03240	AT1G43160	AT1G44800	AT1G31335		AT2G39800	AT1G30530	AT1G24530	AT1G22750
AT1G47980	AT1G23340	AT1G19140	AT1G23740		AT1G49450	AT1G22400	AT1G22770	AT1G22630		AT2G04680	AT1G44000	AT1G45191	AT1G31580		AT2G40080	AT1G31050	AT1G25440	AT1G22770
AT1G49430	AT1G23460	AT1G19150	AT1G24020		AT1G49660	AT1G22410	AT1G23310	AT1G22650		AT2G05070	AT1G44100	AT1G45201	AT1G31660		AT2G40400	AT1G31330	AT1G26150	AT1G23100
AT1G49450	AT1G23740	AT1G19670	AT1G24580		AT1G50250	AT1G22680	AT1G23330	AT1G22750		AT2G05100	AT1G44446	AT1G45474	AT1G31710		AT2G40900	AT1G31580	AT1G26761	AT1G23310
AT1G49660	AT1G24020	AT1G19700	AT1G25275		AT1G50290	AT1G22750	AT1G23340	AT1G22890		AT2G06200	AT1G44575	AT1G47500	AT1G31800		AT2G41000	AT1G32690	AT1G26770	AT1G23330
AT1G50250	AT1G24280	AT1G19720	AT1G25440		AT1G51500	AT1G22770	AT1G23400	AT1G23100		AT2G15970	AT1G45010	AT1G47915	AT1G31820		AT2G41660	AT1G33110	AT1G26790	AT1G24020
AT1G50290	AT1G25440	AT1G20020	AT1G26761		AT1G51805	AT1G23205	AT1G23460	AT1G23130		AT2G16365	AT1G45191	AT1G49450	AT1G31970		AT2G41870	AT1G33480	AT1G27030	AT1G24090
AT1G50960	AT1G26560	AT1G20030	AT1G26770		AT1G52230	AT1G23310	AT1G23740	AT1G23310		AT2G16430	AT1G45201	AT1G49475	AT1G32520		AT2G42640	AT1G37130	AT1G27480	AT1G24280
AT1G51340	AT1G26761	AT1G20220	AT1G26790		AT1G52870	AT1G23330	AT1G24020	AT1G23390		AT2G16990	AT1G45249	AT1G50960	AT1G32540		AT2G43910	AT1G42550	AT1G27760	AT1G24530
AT1G51500	AT1G26770	AT1G20340	AT1G27030		AT1G52990	AT1G23740	AT1G24280	AT1G23400		AT2G17590	AT1G45474	AT1G51380	AT1G32690		AT2G45680	AT1G43160	AT1G28400	AT1G24580
AT1G52700	AT1G26790	AT1G20720	AT1G27480		AT1G53090	AT1G23980	AT1G25440	AT1G23740		AT2G19650	AT1G47480	AT1G51400	AT1G33600		AT2G46270	AT1G43650	AT1G28570	AT1G25275
AT1G52870	AT1G27030	AT1G20823	AT1G28010		AT1G53670	AT1G24020	AT1G26230	AT1G24020		AT2G21320	AT1G49430	AT1G51805	AT1G33750		AT2G46340	AT1G43780	AT1G28600	AT1G25360
AT1G52990	AT1G27480	AT1G20850	AT1G28230		AT1G53680	AT1G24150	AT1G26761	AT1G24580		AT2G21560	AT1G49450	AT1G52000	AT1G33811		AT2G46420	AT1G44000	AT1G28660	AT1G25440
AT1G53090	AT1G28400	AT1G21130	AT1G28395		AT1G53940	AT1G24170	AT1G26770	AT1G25275		AT2G21970	AT1G49660	AT1G52230	AT1G34570		AT2G46790	AT1G44100	AT1G28670	AT1G26761
AT1G53540	AT1G28570	AT1G21350	AT1G28400		AT1G54740	AT1G24280	AT1G26790	AT1G25440		AT2G23130	AT1G50250	AT1G52510	AT1G35612		AT2G46830	AT1G44446	AT1G28680	AT1G26770
AT1G53670	AT1G28600	AT1G21500	AT1G28570		AT1G55020	AT1G24530	AT1G27030	AT1G26761		AT2G23300	AT1G50290	AT1G52880	AT1G37130		AT3G02140	AT1G44575	AT1G28710	AT1G26790
AT1G53680	AT1G28660	AT1G21540	AT1G28600		AT1G55320	AT1G25440	AT1G27480	AT1G26770		AT2G23670	AT1G51140	AT1G52930	AT1G43160		AT3G02380	AT1G45010	AT1G28815	AT1G27030
AT1G54050	AT1G28670	AT1G21810	AT1G28650		AT1G55910	AT1G26761	AT1G28400	AT1G27030		AT2G24540	AT1G51500	AT1G53070	AT1G43780		AT3G02830	AT1G45191	AT1G29640	AT1G27480
AT1G54540	AT1G28680	AT1G22400	AT1G28660		AT1G55960	AT1G26770	AT1G28570	AT1G27480		AT2G25160	AT1G51805	AT1G53140	AT1G44110		AT3G02850	AT1G45201	AT1G29660	AT1G28395
AT1G54575	AT1G28815	AT1G22570	AT1G28670		AT1G56020	AT1G26790	AT1G28600	AT1G28230		AT2G25530	AT1G52000	AT1G53920	AT1G44446		AT3G02910	AT1G45249	AT1G29700	AT1G28400
AT1G54740	AT1G29530	AT1G22630	AT1G29080		AT1G56670	AT1G27030	AT1G28660	AT1G28395		AT2G26170	AT1G52230	AT1G54290	AT1G45191		AT3G04530	AT1G45474	AT1G29910	AT1G28570
AT1G55020	AT1G29640	AT1G22650	AT1G29530		AT1G57560	AT1G27480	AT1G28670	AT1G28400		AT2G26480	AT1G52700	AT1G54385	AT1G45201		AT3G05690	AT1G47530	AT1G29920	AT1G28600
AT1G55320	AT1G29660	AT1G22710	AT1G29640		AT1G57770	AT1G28400	AT1G28710	AT1G28570		AT2G28320	AT1G52990	AT1G54540	AT1G45231		AT3G05800	AT1G48260	AT1G29930	AT1G28650
AT1G55910	AT1G29700	AT1G22750	AT1G29660		AT1G58290	AT1G28570	AT1G29080	AT1G28600		AT2G28550	AT1G53070	AT1G54820	AT1G45249		AT3G05936	AT1G49430	AT1G30360	AT1G28660
AT1G55960	AT1G29910	AT1G22770	AT1G29700		AT1G58340	AT1G28600	AT1G29530	AT1G28650		AT2G28780	AT1G53090	AT1G54960	AT1G45474		AT3G07360	AT1G49450	AT1G30380	AT1G28670
AT1G56020	AT1G29920	AT1G23310	AT1G29910		AT1G58460	AT1G28660	AT1G29660	AT1G28660		AT2G29450	AT1G53920	AT1G55370	AT1G47490		AT3G08660	AT1G49660	AT1G30510	AT1G29080
AT1G56670	AT1G29930	AT1G23330	AT1G29920		AT1G59359	AT1G28670	AT1G29700	AT1G28670		AT2G30040	AT1G53940	AT1G55670	AT1G47500		AT3G08730	AT1G50250	AT1G30520	AT1G29250
AT1G58290	AT1G30320	AT1G23400	AT1G29930		AT1G59700	AT1G28680	AT1G29880	AT1G29080		AT2G30520	AT1G54290	AT1G55740	AT1G47720		AT3G09520	AT1G50290	AT1G30530	AT1G29418
AT1G58340	AT1G30360	AT1G23460	AT1G30040		AT1G59740	AT1G28815	AT1G29910	AT1G29395		AT2G30550	AT1G54540	AT1G55910	AT1G48260		AT3G10815	AT1G51140	AT1G31050	AT1G29640
AT1G58460	AT1G30380	AT1G23740	AT1G30320		AT1G59860	AT1G29530	AT1G29920	AT1G29520		AT2G32020	AT1G55020	AT1G56110	AT1G48920		AT3G11410	AT1G51340	AT1G31330	AT1G29660
AT1G58684	AT1G30510	AT1G24020	AT1G30360		AT1G60190	AT1G29640	AT1G29930	AT1G29660		AT2G32510	AT1G55260	AT1G56430	AT1G49450		AT3G12320	AT1G51500	AT1G31580	AT1G29700
AT1G59640	AT1G30520	AT1G24280	AT1G30380		AT1G60260	AT1G29660	AT1G30360	AT1G29700		AT2G32540	AT1G55370	AT1G57770	AT1G49475		AT3G13600	AT1G51805	AT1G31710	AT1G29910
AT1G59700	AT1G30530	AT1G25360	AT1G30520		AT1G60270	AT1G29700	AT1G30380	AT1G29910		AT2G33250	AT1G55670	AT1G58290	AT1G49870		AT3G14440	AT1G52000	AT1G31800	AT1G29920
AT1G59740	AT1G31330	AT1G25440	AT1G30530		AT1G60390	AT1G29910	AT1G30520	AT1G29920		AT2G33710	AT1G55910	AT1G58340	AT1G50000		AT3G14770	AT1G52230	AT1G32520	AT1G29930
AT1G59860	AT1G31580	AT1G25510	AT1G30680		AT1G60590	AT1G29920	AT1G30530	AT1G29930		AT2G34420	AT1G55960	AT1G58460	AT1G50400		AT3G14810	AT1G52870	AT1G32540	AT1G29965
AT1G60190	AT1G31710	AT1G26230	AT1G31330		AT1G60950	AT1G29930	AT1G30600	AT1G30260		AT2G34430	AT1G56020	AT1G59740	AT1G51110		AT3G15354	AT1G52990	AT1G32690	AT1G30240
AT1G60270	AT1G31800	AT1G26761	AT1G31335		AT1G61190	AT1G30130	AT1G30680	AT1G30360		AT2G35260	AT1G56430	AT1G60080	AT1G51380		AT3G16350	AT1G53070	AT1G32860	AT1G30280
AT1G60390	AT1G32100	AT1G26770	AT1G31550		AT1G61340	AT1G30140	AT1G31190	AT1G30380		AT2G35660	AT1G57560	AT1G60260	AT1G51400		AT3G16800	AT1G53090	AT1G32900	AT1G30360
AT1G60590	AT1G32520	AT1G26790	AT1G31580		AT1G61520	AT1G30320	AT1G31330	AT1G30520		AT2G35930	AT1G58170	AT1G60270	AT1G51805		AT3G17040	AT1G53670	AT1G33110	AT1G30380
AT1G61215	AT1G32540	AT1G27030	AT1G31660		AT1G61890	AT1G30360	AT1G31335	AT1G30530		AT2G35940	AT1G58270	AT1G60590	AT1G52000		AT3G17510	AT1G53920	AT1G33260	AT1G30520
AT1G61890	AT1G32690	AT1G27480	AT1G31710		AT1G62180	AT1G30380	AT1G31580	AT1G31190		AT2G35960	AT1G58290	AT1G60640	AT1G52230		AT3G17609	AT1G54385	AT1G33600	AT1G30530
AT1G62180	AT1G32900	AT1G27880	AT1G31800		AT1G62300	AT1G30510	AT1G31660	AT1G31330		AT2G36080	AT1G58340	AT1G60850	AT1G52410		AT3G17800	AT1G54540	AT1G34040	AT1G30680
AT1G62300	AT1G33110	AT1G28400	AT1G32060		AT1G62975	AT1G30520	AT1G31710	AT1G31335		AT2G36470	AT1G58420	AT1G60950	AT1G52510		AT3G19290	AT1G54570	AT1G34570	AT1G30960
AT1G62570	AT1G33260	AT1G28570	AT1G32080		AT1G63010	AT1G30530	AT1G31800	AT1G31550		AT2G36630	AT1G58440	AT1G61190	AT1G52930		AT3G21560	AT1G54575	AT1G35350	AT1G31330
AT1G62750	AT1G33600	AT1G28600	AT1G32520		AT1G63840	AT1G30750	AT1G32060	AT1G31580		AT2G36800	AT1G58460	AT1G61520	AT1G53070		AT3G21670	AT1G54740	AT1G37130	AT1G31580
AT1G62975	AT1G33811	AT1G28660	AT1G32690		AT1G63880	AT1G31050	AT1G32080	AT1G31660		AT2G36870	AT1G59740	AT1G61800	AT1G53090		AT3G21760	AT1G55020	AT1G42550	AT1G31660
AT1G63010	AT1G34040	AT1G28670	AT1G33600		AT1G64500	AT1G31330	AT1G32200	AT1G31710		AT2G37970	AT1G60270	AT1G61810	AT1G53270		AT3G22830	AT1G55260	AT1G42970	AT1G31710
AT1G63650	AT1G35180	AT1G28710	AT1G33750		AT1G64590	AT1G31580	AT1G32520	AT1G31800		AT2G38210	AT1G60390	AT1G62570	AT1G53542		AT3G22840	AT1G55320	AT1G43020	AT1G31800
AT1G63840	AT1G37130	AT1G29080	AT1G33811		AT1G64780	AT1G31710	AT1G32540	AT1G31820		AT2G38230	AT1G60590	AT1G62750	AT1G54385		AT3G23210	AT1G55370	AT1G43160	AT1G31820
AT1G64500	AT1G42550	AT1G29418	AT1G34580		AT1G64860	AT1G31800	AT1G32690	AT1G32060		AT2G39250	AT1G60950	AT1G63650	AT1G54540		AT3G23530	AT1G55910	AT1G43650	AT1G31970
AT1G64530	AT1G42970	AT1G29660	AT1G35180		AT1G65060	AT1G31820	AT1G33110	AT1G32080		AT2G39560	AT1G61050	AT1G63810	AT1G54740		AT3G23810	AT1G55960	AT1G43780	AT1G32520
AT1G64590	AT1G43020	AT1G29700	AT1G37130		AT1G65230	AT1G32100	AT1G33600	AT1G32520		AT2G39800	AT1G61190	AT1G63880	AT1G54820		AT3G24190	AT1G56020	AT1G44000	AT1G32540
AT1G64780	AT1G43160	AT1G29880	AT1G42550		AT1G65620	AT1G32520	AT1G33750	AT1G32540		AT2G40080	AT1G61520	AT1G64170	AT1G54960		AT3G24310	AT1G57560	AT1G44446	AT1G32690
AT1G64860	AT1G43650	AT1G29910	AT1G42970		AT1G66080	AT1G32690	AT1G33811	AT1G32690		AT2G40100	AT1G61800	AT1G64500	AT1G55205		AT3G24750	AT1G57770	AT1G44575	AT1G32860
AT1G64970	AT1G44000	AT1G29920	AT1G43160		AT1G66330	AT1G33110	AT1G36280	AT1G33110		AT2G40900	AT1G61890	AT1G64780	AT1G55240		AT3G24840	AT1G58290	AT1G45010	AT1G33110
AT1G65060	AT1G44100	AT1G29930	AT1G43560		AT1G66760	AT1G33260	AT1G37130	AT1G33260		AT2G41370	AT1G61930	AT1G64860	AT1G55670		AT3G27170	AT1G58340	AT1G45191	AT1G33600
AT1G65620	AT1G44446	AT1G29965	AT1G43780		AT1G66840	AT1G33560	AT1G42550	AT1G33600		AT2G41660	AT1G62180	AT1G65030	AT1G55740		AT3G28160	AT1G58460	AT1G45201	AT1G33811
AT1G66080	AT1G44575	AT1G30240	AT1G44000		AT1G66970	AT1G33600	AT1G42970	AT1G33750		AT2G41870	AT1G62370	AT1G65060	AT1G55910		AT3G29200	AT1G59740	AT1G45474	AT1G34570
AT1G66330	AT1G45010	AT1G30360	AT1G44446		AT1G67030	AT1G33811	AT1G43160	AT1G33811		AT2G43340	AT1G62570	AT1G65190	AT1G56110		AT3G30460	AT1G60270	AT1G47128	AT1G35720
AT1G66470	AT1G45191	AT1G30380	AT1G44575		AT1G67070	AT1G34040	AT1G43650	AT1G34580		AT2G43910	AT1G62660	AT1G65230	AT1G56430		AT3G44630	AT1G60390	AT1G47500	AT1G37130
AT1G66760	AT1G45201	AT1G30520	AT1G45010		AT1G67360	AT1G36380	AT1G43780	AT1G37130		AT2G45680	AT1G63650	AT1G65710	AT1G56550		AT3G44735	AT1G60590	AT1G47900	AT1G42550
AT1G66840	AT1G45474	AT1G30530	AT1G45191		AT1G68010	AT1G37130	AT1G44000	AT1G42550		AT2G46270	AT1G63880	AT1G65900	AT1G57770		AT3G45210	AT1G60950	AT1G48260	AT1G42970
AT1G67030	AT1G47128	AT1G30600	AT1G45201		AT1G68440	AT1G42550	AT1G44110	AT1G42970		AT2G46340	AT1G64105	AT1G66800	AT1G58290		AT3G47500	AT1G61190	AT1G48500	AT1G43160
AT1G67070	AT1G47900	AT1G30680	AT1G45474		AT1G68530	AT1G42970	AT1G44446	AT1G43160		AT2G46410	AT1G64170	AT1G66840	AT1G58340		AT3G47820	AT1G61520	AT1G48650	AT1G43650
AT1G67360	AT1G48120	AT1G30960	AT1G47500		AT1G68620	AT1G43020	AT1G44575	AT1G43560		AT2G46420	AT1G64390	AT1G67030	AT1G58460		AT3G47960	AT1G61800	AT1G48850	AT1G43780
AT1G67850	AT1G48500	AT1G31050	AT1G47960		AT1G68830	AT1G43160	AT1G45160	AT1G43780		AT2G46790	AT1G64500	AT1G67080	AT1G59540		AT3G48700	AT1G61890	AT1G49010	AT1G44000
AT1G68530	AT1G49010	AT1G31190	AT1G49010		AT1G68840	AT1G43650	AT1G45191	AT1G44000		AT2G46830	AT1G64590	AT1G67360	AT1G59640		AT3G49930	AT1G61930	AT1G49450	AT1G44446
AT1G68570	AT1G49430	AT1G31330	AT1G49430		AT1G69260	AT1G44000	AT1G45201	AT1G44446		AT3G02140	AT1G64780	AT1G68010	AT1G59740		AT3G50300	AT1G62180	AT1G49660	AT1G44575
AT1G68620	AT1G49450	AT1G31335	AT1G49450		AT1G69310	AT1G44100	AT1G45474	AT1G44575		AT3G02380	AT1G64860	AT1G68740	AT1G60080		AT3G50970	AT1G62300	AT1G49750	AT1G45191
AT1G68830	AT1G49660	AT1G31550	AT1G49660		AT1G69530	AT1G44170	AT1G47500	AT1G45191		AT3G02830	AT1G65060	AT1G68810	AT1G60090		AT3G51240	AT1G62570	AT1G50250	AT1G45201
AT1G69260	AT1G50250	AT1G31580	AT1G49750		AT1G69610	AT1G44446	AT1G47960	AT1G45201		AT3G02910	AT1G65295	AT1G68830	AT1G60260		AT3G51750	AT1G62660	AT1G50290	AT1G45231
AT1G69310	AT1G50290	AT1G31660	AT1G49870		AT1G69640	AT1G44575	AT1G49010	AT1G45474		AT3G03990	AT1G65690	AT1G68850	AT1G60270		AT3G52370	AT1G62750	AT1G50960	AT1G45474
AT1G69480	AT1G50960	AT1G31710	AT1G50060		AT1G70000	AT1G45010	AT1G49380	AT1G47960		AT3G04060	AT1G65840	AT1G68890	AT1G60590		AT3G52540	AT1G62975	AT1G51140	AT1G47500
AT1G69530	AT1G51140	AT1G31800	AT1G50250		AT1G70420	AT1G45191	AT1G49430	AT1G48030		AT3G04140	AT1G65900	AT1G69530	AT1G60640		AT3G52740	AT1G63650	AT1G51380	AT1G48000
AT1G69610	AT1G51340	AT1G32080	AT1G50320		AT1G70550	AT1G45201	AT1G49450	AT1G48500		AT3G04530	AT1G66470	AT1G69580	AT1G60850		AT3G54500	AT1G63880	AT1G51610	AT1G48630
AT1G69640	AT1G51400	AT1G32200	AT1G50400		AT1G70700	AT1G45474	AT1G49475	AT1G49010		AT3G05690	AT1G67030	AT1G69830	AT1G61190		AT3G54990	AT1G64170	AT1G51805	AT1G48920
AT1G70000	AT1G51500	AT1G32520	AT1G51110		AT1G70820	AT1G47128	AT1G49750	AT1G49230		AT3G05800	AT1G67080	AT1G70505	AT1G61520		AT3G55120	AT1G64500	AT1G52230	AT1G49450
AT1G70170	AT1G51805	AT1G32690	AT1G51340		AT1G70890	AT1G47480	AT1G49870	AT1G49450		AT3G05936	AT1G67360	AT1G70550	AT1G61570		AT3G56080	AT1G64780	AT1G52510	AT1G49475
AT1G70420	AT1G52000	AT1G32860	AT1G51380		AT1G70985	AT1G47900	AT1G50060	AT1G49475		AT3G07195	AT1G68010	AT1G70820	AT1G61800		AT3G56290	AT1G64860	AT1G52870	AT1G49750
AT1G70500	AT1G52100	AT1G33110	AT1G51400		AT1G71480	AT1G48500	AT1G50250	AT1G49750		AT3G07360	AT1G68440	AT1G70830	AT1G61810		AT3G57010	AT1G65060	AT1G52990	AT1G50060
AT1G70550	AT1G52230	AT1G33260	AT1G51805		AT1G71710	AT1G48745	AT1G50290	AT1G50060		AT3G08660	AT1G68530	AT1G70890	AT1G61820		AT3G57540	AT1G65560	AT1G53070	AT1G50250
AT1G70610	AT1G52510	AT1G33600	AT1G52000		AT1G72120	AT1G49010	AT1G50320	AT1G50250		AT3G08730	AT1G68600	AT1G71480	AT1G62030		AT3G57830	AT1G65690	AT1G53090	AT1G50290
AT1G70700	AT1G52870	AT1G33750	AT1G52060		AT1G72130	AT1G49450	AT1G50400	AT1G50320		AT3G09520	AT1G68760	AT1G71850	AT1G62150		AT3G58070	AT1G65840	AT1G53430	AT1G50320
AT1G70950	AT1G52990	AT1G33811	AT1G52070		AT1G72240	AT1G49490	AT1G50960	AT1G50400		AT3G11410	AT1G68830	AT1G72250	AT1G62350		AT3G59400	AT1G65900	AT1G53510	AT1G50400
AT1G71710	AT1G53070	AT1G34355	AT1G52100		AT1G72430	AT1G49660	AT1G51110	AT1G51110		AT3G11840	AT1G69310	AT1G72500	AT1G62570		AT3G59710	AT1G66190	AT1G53590	AT1G51110
AT1G72240	AT1G53090	AT1G34360	AT1G52230		AT1G72500	AT1G50250	AT1G51380	AT1G51380		AT3G12320	AT1G69440	AT1G72610	AT1G62975		AT3G61220	AT1G66330	AT1G53670	AT1G51380
AT1G72500	AT1G53540	AT1G34570	AT1G52410		AT1G72510	AT1G50290	AT1G51400	AT1G51400		AT3G13600	AT1G69640	AT1G73590	AT1G63295		AT3G61750	AT1G66470	AT1G53920	AT1G51405
AT1G72610	AT1G53580	AT1G36280	AT1G52510		AT1G72610	AT1G50320	AT1G51805	AT1G51405		AT3G14770	AT1G70000	AT1G74070	AT1G63650		AT3G61890	AT1G66700	AT1G54290	AT1G51805
AT1G72770	AT1G53670	AT1G37130	AT1G52870		AT1G72770	AT1G50960	AT1G52000	AT1G51700		AT3G14810	AT1G70505	AT1G74430	AT1G63660		AT3G62410	AT1G66840	AT1G54540	AT1G52230
AT1G72970	AT1G53920	AT1G42440	AT1G52930		AT1G73360	AT1G51070	AT1G52060	AT1G51805		AT3G15354	AT1G70550	AT1G74460	AT1G63810		AT4G00050	AT1G67030	AT1G54570	AT1G52410
AT1G73360	AT1G54290	AT1G42550	AT1G52990		AT1G73480	AT1G51400	AT1G52100	AT1G52000		AT3G16350	AT1G70890	AT1G74670	AT1G63880		AT4G03400	AT1G67070	AT1G54575	AT1G52510
AT1G73390	AT1G54540	AT1G42970	AT1G53090		AT1G73650	AT1G51500	AT1G52230	AT1G52060		AT3G16800	AT1G70895	AT1G74730	AT1G64380		AT4G04840	AT1G67360	AT1G54740	AT1G52870
AT1G73480	AT1G54570	AT1G43160	AT1G53670		AT1G74310	AT1G51700	AT1G52410	AT1G52070		AT3G17040	AT1G70985	AT1G75100	AT1G64590		AT4G05010	AT1G67850	AT1G55020	AT1G52930
AT1G73590	AT1G54740	AT1G43650	AT1G53920		AT1G74430	AT1G51805	AT1G52510	AT1G52100		AT3G17510	AT1G71710	AT1G75280	AT1G64780		AT4G05100	AT1G68010	AT1G55320	AT1G53070
AT1G73650	AT1G54820	AT1G43780	AT1G54385		AT1G75100	AT1G52000	AT1G52870	AT1G52220		AT3G17609	AT1G72120	AT1G75460	AT1G64860		AT4G08930	AT1G68440	AT1G55370	AT1G53090
AT1G73990	AT1G54890	AT1G44000	AT1G54540		AT1G75460	AT1G52100	AT1G52930	AT1G52230		AT3G17800	AT1G72130	AT1G75670	AT1G65030		AT4G09350	AT1G68830	AT1G55740	AT1G53670
AT1G74310	AT1G55020	AT1G44110	AT1G54570		AT1G76070	AT1G52230	AT1G52990	AT1G52410		AT3G19450	AT1G72140	AT1G75690	AT1G65060		AT4G11360	AT1G69310	AT1G55910	AT1G54217
AT1G74710	AT1G55210	AT1G44446	AT1G54740		AT1G76080	AT1G52870	AT1G53070	AT1G52510		AT3G21560	AT1G72230	AT1G76080	AT1G65190		AT4G11570	AT1G69530	AT1G55960	AT1G54290
AT1G75100	AT1G55260	AT1G44575	AT1G54780		AT1G76110	AT1G52990	AT1G53090	AT1G52870		AT3G21670	AT1G72240	AT1G76100	AT1G65230		AT4G12000	AT1G69580	AT1G56020	AT1G54385
AT1G75280	AT1G55320	AT1G45010	AT1G54820		AT1G76210	AT1G53070	AT1G53140	AT1G52930		AT3G21690	AT1G72310	AT1G76110	AT1G65690		AT4G12310	AT1G69610	AT1G56110	AT1G54500
AT1G75460	AT1G55370	AT1G45191	AT1G54890		AT1G76570	AT1G53090	AT1G53430	AT1G53090		AT3G21750	AT1G72500	AT1G76310	AT1G65700		AT4G14690	AT1G69640	AT1G56430	AT1G54540
AT1G76080	AT1G55670	AT1G45201	AT1G55020		AT1G77280	AT1G53340	AT1G53670	AT1G53520		AT3G21760	AT1G72510	AT1G76790	AT1G65710		AT4G15248	AT1G70000	AT1G57560	AT1G54570
AT1G76110	AT1G55740	AT1G45474	AT1G55240		AT1G78020	AT1G53540	AT1G53920	AT1G53670		AT3G22830	AT1G72610	AT1G77885	AT1G66470		AT4G15430	AT1G70420	AT1G57590	AT1G54740
AT1G76130	AT1G55910	AT1G47490	AT1G55320		AT1G78070	AT1G53580	AT1G54350	AT1G53940		AT3G22840	AT1G72920	AT1G77990	AT1G66760		AT4G16140	AT1G70500	AT1G57770	AT1G54780
AT1G76570	AT1G55960	AT1G47500	AT1G55370		AT1G78090	AT1G53670	AT1G54385	AT1G54290		AT3G23210	AT1G72970	AT1G78020	AT1G66840		AT4G17090	AT1G70505	AT1G58170	AT1G54820
AT1G77280	AT1G56020	AT1G48030	AT1G55670		AT1G78100	AT1G53920	AT1G54500	AT1G54350		AT3G23530	AT1G73360	AT1G78090	AT1G66970		AT4G17670	AT1G70550	AT1G58290	AT1G55020
AT1G78020	AT1G56430	AT1G48920	AT1G55740		AT1G78210	AT1G53940	AT1G54540	AT1G54385		AT3G23810	AT1G73590	AT1G78120	AT1G67030		AT4G18010	AT1G70610	AT1G58340	AT1G55205
AT1G78070	AT1G57560	AT1G49010	AT1G55910		AT1G78430	AT1G54290	AT1G54570	AT1G54500		AT3G23920	AT1G73630	AT1G78430	AT1G67035		AT4G21200	AT1G70700	AT1G58460	AT1G55240
AT1G78090	AT1G57770	AT1G49430	AT1G55960		AT1G78440	AT1G54500	AT1G54740	AT1G54540		AT3G24750	AT1G74070	AT1G78440	AT1G67080		AT4G21440	AT1G71710	AT1G59740	AT1G55320
AT1G78210	AT1G58170	AT1G49450	AT1G56020		AT1G78450	AT1G54540	AT1G54780	AT1G54570		AT3G24840	AT1G74670	AT1G78450	AT1G67120		AT4G22690	AT1G71810	AT1G60095	AT1G55370
AT1G78390	AT1G58290	AT1G49475	AT1G56050		AT1G78460	AT1G54570	AT1G54820	AT1G54740		AT3G26330	AT1G74710	AT1G78460	AT1G67360		AT4G22710	AT1G72130	AT1G60270	AT1G55550
AT1G78430	AT1G58340	AT1G49750	AT1G56110		AT1G78510	AT1G54740	AT1G54960	AT1G54780		AT3G27170	AT1G74940	AT1G78490	AT1G67620		AT4G23990	AT1G72140	AT1G60390	AT1G55670
AT1G78440	AT1G58370	AT1G49870	AT1G56300		AT1G78600	AT1G54890	AT1G54970	AT1G54820		AT3G27690	AT1G75100	AT1G78600	AT1G68520		AT4G24790	AT1G72240	AT1G60590	AT1G55740
AT1G78510	AT1G58460	AT1G50000	AT1G56430		AT1G78820	AT1G55020	AT1G55020	AT1G55020		AT3G28160	AT1G75460	AT1G78820	AT1G68640		AT4G24960	AT1G72500	AT1G60640	AT1G55910
AT1G78570	AT1G59740	AT1G50060	AT1G56500		AT1G78995	AT1G55210	AT1G55240	AT1G55240		AT3G29200	AT1G76070	AT1G78830	AT1G68740		AT4G25470	AT1G72610	AT1G60850	AT1G55960
AT1G78600	AT1G59860	AT1G50250	AT1G56510		AT1G79270	AT1G55260	AT1G55320	AT1G55320		AT3G29240	AT1G76080	AT1G79040	AT1G68830		AT4G25480	AT1G72970	AT1G60950	AT1G56020
AT1G78820	AT1G60260	AT1G50290	AT1G56670		AT1G79510	AT1G55320	AT1G55370	AT1G55370		AT3G30460	AT1G76100	AT1G79150	AT1G68850		AT4G26150	AT1G73350	AT1G61190	AT1G56050
AT1G78995	AT1G60270	AT1G50400	AT1G57560		AT1G79520	AT1G55370	AT1G55670	AT1G55670		AT3G44630	AT1G76110	AT1G79620	AT1G68930		AT4G27410	AT1G73360	AT1G61210	AT1G56110
AT1G79270	AT1G60390	AT1G50840	AT1G57770		AT1G79630	AT1G55670	AT1G55740	AT1G55740		AT3G44720	AT1G76210	AT1G80120	AT1G68990		AT4G27520	AT1G73590	AT1G61520	AT1G56300
AT1G79510	AT1G60590	AT1G50960	AT1G58290		AT1G80120	AT1G55910	AT1G55910	AT1G55910		AT3G44735	AT1G76620	AT1G80340	AT1G69070		AT4G27657	AT1G73650	AT1G61800	AT1G56430
AT1G79520	AT1G60850	AT1G51110	AT1G58340		AT1G80130	AT1G55960	AT1G55960	AT1G55960		AT3G45210	AT1G76790	AT1G80640	AT1G69160		AT4G29930	AT1G73990	AT1G61810	AT1G56500
AT1G79620	AT1G60950	AT1G51380	AT1G58460		AT1G80340	AT1G56020	AT1G56050	AT1G56050		AT3G46450	AT1G77990	AT2G01890	AT1G69530		AT4G33040	AT1G74070	AT1G61930	AT1G56550
AT1G79630	AT1G61190	AT1G51400	AT1G59740		AT1G80610	AT1G56430	AT1G56110	AT1G56110		AT3G47470	AT1G78020	AT2G02130	AT1G69540		AT4G34000	AT1G74430	AT1G62050	AT1G57560
AT1G79920	AT1G61520	AT1G51610	AT1G59860		AT2G01290	AT1G57560	AT1G56300	AT1G56300		AT3G47500	AT1G78090	AT2G02950	AT1G69610		AT4G34610	AT1G74710	AT1G62180	AT1G57590
AT1G80130	AT1G61800	AT1G51805	AT1G60000		AT2G01430	AT1G57770	AT1G56430	AT1G56500		AT3G47820	AT1G78100	AT2G03090	AT1G69890		AT4G35560	AT1G74940	AT1G62300	AT1G57770
AT1G80340	AT1G61890	AT1G52000	AT1G60080		AT2G01890	AT1G58170	AT1G56500	AT1G56510		AT3G47960	AT1G78120	AT2G03200	AT1G70170		AT4G36500	AT1G75100	AT1G62570	AT1G58290
AT2G01290	AT1G61930	AT1G52230	AT1G60260		AT2G02950	AT1G58290	AT1G56510	AT1G57560		AT3G48350	AT1G78170	AT2G03750	AT1G70505		AT4G37470	AT1G75280	AT1G62660	AT1G58320
AT2G01420	AT1G62050	AT1G52410	AT1G60270		AT2G03090	AT1G58340	AT1G57560	AT1G57770		AT3G48700	AT1G78210	AT2G03760	AT1G70820		AT4G37760	AT1G75460	AT1G62750	AT1G58340
AT2G01430	AT1G62180	AT1G52510	AT1G60590		AT2G03200	AT1G58460	AT1G57590	AT1G58290		AT3G49930	AT1G78430	AT2G04100	AT1G70850		AT4G38840	AT1G75690	AT1G62870	AT1G58460
AT2G01890	AT1G62300	AT1G52770	AT1G60640		AT2G03240	AT1G59740	AT1G57770	AT1G58340		AT3G50300	AT1G78440	AT2G05070	AT1G70890		AT4G38960	AT1G76080	AT1G62960	AT1G58684
AT2G02010	AT1G62570	AT1G52870	AT1G60850		AT2G03360	AT1G59860	AT1G58170	AT1G58602		AT3G50930	AT1G78600	AT2G05100	AT1G71040		AT5G01520	AT1G76110	AT1G63810	AT1G59359
AT2G02950	AT1G62750	AT1G52930	AT1G60950		AT2G03370	AT1G59970	AT1G58290	AT1G59740		AT3G51240	AT1G78680	AT2G05520	AT1G71100		AT5G02270	AT1G76210	AT1G63880	AT1G59740
AT2G03090	AT1G62960	AT1G52990	AT1G61190		AT2G03500	AT1G60095	AT1G58340	AT1G60000		AT3G52370	AT1G78820	AT2G05760	AT1G71140		AT5G02970	AT1G76570	AT1G63940	AT1G60080
AT2G03240	AT1G62975	AT1G53070	AT1G61520		AT2G04100	AT1G60270	AT1G58370	AT1G60260		AT3G52540	AT1G79520	AT2G06520	AT1G71850		AT5G03210	AT1G77280	AT1G64170	AT1G60260
AT2G03360	AT1G63650	AT1G53090	AT1G61890		AT2G05070	AT1G60390	AT1G58460	AT1G60270		AT3G52740	AT1G79600	AT2G13610	AT1G72050		AT5G03555	AT1G78020	AT1G64500	AT1G60270
AT2G03500	AT1G63810	AT1G53140	AT1G62030		AT2G05100	AT1G60590	AT1G59540	AT1G60590		AT3G54890	AT1G79620	AT2G14460	AT1G72140		AT5G04340	AT1G78070	AT1G64590	AT1G60590
AT2G03750	AT1G63880	AT1G53670	AT1G62050		AT2G05440	AT1G60850	AT1G59740	AT1G60640		AT3G54990	AT1G79720	AT2G14660	AT1G72420		AT5G05270	AT1G78090	AT1G64780	AT1G60640
AT2G04100	AT1G64105	AT1G53920	AT1G62180		AT2G06200	AT1G60950	AT1G59840	AT1G60850		AT3G55120	AT1G80120	AT2G15050	AT1G72510		AT5G05410	AT1G78100	AT1G64860	AT1G60850
AT2G04350	AT1G64170	AT1G54350	AT1G62570		AT2G15970	AT1G61050	AT1G60000	AT1G60950		AT3G56290	AT1G80340	AT2G15440	AT1G72570		AT5G06530	AT1G78120	AT1G65030	AT1G60950
AT2G04850	AT1G64200	AT1G54385	AT1G62750		AT2G16005	AT1G61190	AT1G60080	AT1G61190		AT3G57010	AT2G01290	AT2G15620	AT1G72610		AT5G06980	AT1G78170	AT1G65060	AT1G61190
AT2G05070	AT1G64500	AT1G54540	AT1G62975		AT2G16365	AT1G61520	AT1G60260	AT1G61300		AT3G57062	AT2G01430	AT2G15970	AT1G72700		AT5G08640	AT1G78430	AT1G65230	AT1G61520
AT2G05100	AT1G64590	AT1G54570	AT1G63810		AT2G16430	AT1G61795	AT1G60270	AT1G61520		AT3G57540	AT2G01890	AT2G16005	AT1G73290		AT5G11110	AT1G78440	AT1G65450	AT1G61800
AT2G05760	AT1G64780	AT1G54740	AT1G63880		AT2G16660	AT1G61800	AT1G60590	AT1G61810		AT3G57830	AT2G02010	AT2G16270	AT1G73350		AT5G11260	AT1G78450	AT1G65560	AT1G61810
AT2G06200	AT1G64850	AT1G54780	AT1G64105		AT2G17220	AT1G61890	AT1G60600	AT1G61820		AT3G58070	AT2G02950	AT2G16280	AT1G73590		AT5G12010	AT1G78510	AT1G65900	AT1G61820
AT2G15310	AT1G64860	AT1G54820	AT1G64170		AT2G17840	AT1G61930	AT1G60640	AT1G62030		AT3G59060	AT2G02990	AT2G16365	AT1G73690		AT5G13630	AT1G78570	AT1G66130	AT1G61890
AT2G15970	AT1G65060	AT1G54890	AT1G64450		AT2G19310	AT1G62050	AT1G60850	AT1G62050		AT3G59400	AT2G03090	AT2G16430	AT1G74430		AT5G13930	AT1G78600	AT1G66200	AT1G62050
AT2G16365	AT1G65230	AT1G54960	AT1G64500		AT2G19650	AT1G62180	AT1G60950	AT1G62200		AT3G59710	AT2G03200	AT2G16570	AT1G74458		AT5G15190	AT1G78820	AT1G66330	AT1G62180
AT2G16430	AT1G65560	AT1G55020	AT1G64590		AT2G20560	AT1G62370	AT1G61190	AT1G62250		AT3G61220	AT2G03370	AT2G16660	AT1G74460		AT5G15310	AT1G79270	AT1G66470	AT1G62570
AT2G16740	AT1G65620	AT1G55180	AT1G64680		AT2G21320	AT1G62660	AT1G61520	AT1G62400		AT3G61750	AT2G03500	AT2G16990	AT1G74560		AT5G15850	AT1G79510	AT1G66840	AT1G62630
AT2G16890	AT1G65900	AT1G55240	AT1G64770		AT2G21330	AT1G62750	AT1G61800	AT1G62750		AT3G61890	AT2G03750	AT2G17890	AT1G74670		AT5G15970	AT1G79520	AT1G67030	AT1G62750
AT2G17220	AT1G66130	AT1G55320	AT1G64780		AT2G21560	AT1G62870	AT1G61810	AT1G62960		AT3G62410	AT2G03760	AT2G18210	AT1G75460		AT5G17050	AT1G79600	AT1G67080	AT1G62975
AT2G19310	AT1G66200	AT1G55370	AT1G64860		AT2G21970	AT1G62960	AT1G62050	AT1G62975		AT4G00050	AT2G04100	AT2G19385	AT1G75670		AT5G17230	AT1G79620	AT1G67110	AT1G63360
AT2G19650	AT1G66470	AT1G55670	AT1G65030		AT2G22240	AT1G62975	AT1G62570	AT1G63310		AT4G01540	AT2G04570	AT2G20250	AT1G76080		AT5G17300	AT1G79720	AT1G67360	AT1G63660
AT2G20560	AT1G66840	AT1G55740	AT1G65060		AT2G22460	AT1G63650	AT1G62750	AT1G63360		AT4G03400	AT2G05070	AT2G20260	AT1G76100		AT5G17460	AT1G80120	AT1G67840	AT1G63810
AT2G21320	AT1G67030	AT1G55910	AT1G65190		AT2G22800	AT1G63880	AT1G62975	AT1G63660		AT4G03965	AT2G05100	AT2G20340	AT1G76110		AT5G18670	AT1G80130	AT1G67850	AT1G63880
AT2G21330	AT1G67080	AT1G55960	AT1G65230		AT2G23120	AT1G64105	AT1G63660	AT1G63810		AT4G04840	AT2G05760	AT2G21100	AT1G76120		AT5G20070	AT1G80340	AT1G68010	AT1G64500
AT2G21560	AT1G67110	AT1G56050	AT1G65560		AT2G23130	AT1G64170	AT1G63680	AT1G63880		AT4G04850	AT2G06520	AT2G21320	AT1G76310		AT5G20840	AT2G01290	AT1G68470	AT1G64590
AT2G21970	AT1G67360	AT1G56110	AT1G65620		AT2G23300	AT1G64200	AT1G63810	AT1G64105		AT4G05010	AT2G13610	AT2G21560	AT1G76540		AT5G22090	AT2G01430	AT1G68570	AT1G64780
AT2G22240	AT1G67740	AT1G56300	AT1G66130		AT2G23420	AT1G64500	AT1G63880	AT1G64170		AT4G05100	AT2G14460	AT2G22100	AT1G76740		AT5G22390	AT2G01890	AT1G68740	AT1G64860
AT2G22460	AT1G67840	AT1G56430	AT1G66330		AT2G23610	AT1G64590	AT1G64170	AT1G64430		AT4G08930	AT2G15370	AT2G22190	AT1G76790		AT5G23730	AT2G02950	AT1G68810	AT1G65030
AT2G23120	AT1G67850	AT1G56500	AT1G66470		AT2G23670	AT1G64720	AT1G64450	AT1G64500		AT4G09350	AT2G15440	AT2G22460	AT1G77570		AT5G24110	AT2G03090	AT1G68830	AT1G65060
AT2G23130	AT1G68010	AT1G56510	AT1G66760		AT2G23690	AT1G64780	AT1G64500	AT1G64590		AT4G09750	AT2G15620	AT2G22610	AT1G77990		AT5G24120	AT2G03370	AT1G68850	AT1G65190
AT2G23300	AT1G68470	AT1G57560	AT1G66840		AT2G23910	AT1G64850	AT1G64590	AT1G64680		AT4G10040	AT2G15970	AT2G22620	AT1G78020		AT5G24470	AT2G03500	AT1G68890	AT1G65230
AT2G23420	AT1G68530	AT1G57590	AT1G66910		AT2G24540	AT1G64860	AT1G64770	AT1G64720		AT4G11360	AT2G16005	AT2G23130	AT1G78440		AT5G24850	AT2G03760	AT1G69080	AT1G65390
AT2G23670	AT1G68570	AT1G57770	AT1G66970		AT2G25160	AT1G65060	AT1G64780	AT1G64770		AT4G11570	AT2G16270	AT2G23180	AT1G78450		AT5G25120	AT2G04100	AT1G69310	AT1G65560
AT2G23910	AT1G68725	AT1G57820	AT1G67030		AT2G25450	AT1G65560	AT1G64860	AT1G64780		AT4G12000	AT2G16280	AT2G23610	AT1G78460		AT5G25810	AT2G05070	AT1G69440	AT1G65700
AT2G24230	AT1G68740	AT1G58170	AT1G67070		AT2G25530	AT1G65620	AT1G65030	AT1G64850		AT4G12310	AT2G16430	AT2G23670	AT1G78490		AT5G25890	AT2G05100	AT1G69530	AT1G65710
AT2G24540	AT1G68760	AT1G58290	AT1G67360		AT2G26150	AT1G65900	AT1G65060	AT1G64860		AT4G12410	AT2G16500	AT2G24540	AT1G78600		AT5G27000	AT2G05760	AT1G69580	AT1G66130
AT2G25140	AT1G68830	AT1G58340	AT1G67660		AT2G26170	AT1G66200	AT1G65190	AT1G65030		AT4G14690	AT2G16630	AT2G24560	AT1G78820		AT5G35735	AT2G06200	AT1G69830	AT1G66840
AT2G25450	AT1G68850	AT1G58370	AT1G67740		AT2G26480	AT1G66470	AT1G65230	AT1G65060		AT4G15248	AT2G16660	AT2G24645	AT1G78830		AT5G35970	AT2G13360	AT1G69870	AT1G66970
AT2G25530	AT1G69080	AT1G58460	AT1G67840		AT2G26800	AT1G66840	AT1G65710	AT1G65190		AT4G15430	AT2G17220	AT2G24762	AT1G78995		AT5G36910	AT2G13610	AT1G70000	AT1G67030
AT2G25930	AT1G69310	AT1G59540	AT1G68010		AT2G27420	AT1G67030	AT1G66130	AT1G65230		AT4G15630	AT2G17890	AT2G25150	AT1G79040		AT5G37260	AT2G14660	AT1G70140	AT1G67120
AT2G26150	AT1G69440	AT1G59740	AT1G68470		AT2G28305	AT1G67080	AT1G66470	AT1G65490		AT4G15690	AT2G17972	AT2G25450	AT1G79150		AT5G37550	AT2G15310	AT1G70420	AT1G67360
AT2G26170	AT1G69530	AT1G60000	AT1G68570		AT2G28320	AT1G67110	AT1G66840	AT1G66130		AT4G15700	AT2G18210	AT2G25530	AT1G79520		AT5G38780	AT2G15620	AT1G70580	AT1G67660
AT2G26480	AT1G69580	AT1G60080	AT1G68640		AT2G28510	AT1G67360	AT1G66970	AT1G66760		AT4G15920	AT2G18620	AT2G26170	AT1G80340		AT5G41315	AT2G15970	AT1G70610	AT1G67740
AT2G26800	AT1G69610	AT1G60260	AT1G68830		AT2G28550	AT1G67740	AT1G67030	AT1G66840		AT4G16140	AT2G18890	AT2G26480	AT1G80640		AT5G41590	AT2G16005	AT1G70630	AT1G68010
AT2G27420	AT1G69870	AT1G60270	AT1G68850		AT2G29450	AT1G68010	AT1G67035	AT1G66910		AT4G16750	AT2G19780	AT2G26900	AT1G80710		AT5G41690	AT2G16280	AT1G70700	AT1G68470
AT2G27550	AT1G70000	AT1G60590	AT1G68890		AT2G29650	AT1G68440	AT1G67080	AT1G66970		AT4G17090	AT2G21140	AT2G26975	AT1G80750		AT5G43630	AT2G16365	AT1G70820	AT1G68640
AT2G28305	AT1G70420	AT1G60600	AT1G69310		AT2G30040	AT1G68530	AT1G67110	AT1G66980		AT4G17670	AT2G21180	AT2G27370	AT2G01430		AT5G44110	AT2G16430	AT1G70890	AT1G68740
AT2G28315	AT1G70500	AT1G60640	AT1G69530		AT2G30070	AT1G68570	AT1G67120	AT1G67030		AT4G18010	AT2G21320	AT2G27840	AT2G01520		AT5G44190	AT2G16500	AT1G71040	AT1G68830
AT2G28320	AT1G70505	AT1G60850	AT1G69610		AT2G30490	AT1G68640	AT1G67360	AT1G67110		AT4G21200	AT2G21330	AT2G28250	AT2G01890		AT5G44530	AT2G16660	AT1G71140	AT1G68850
AT2G28550	AT1G70550	AT1G60950	AT1G69830		AT2G30520	AT1G68725	AT1G67660	AT1G67360		AT4G21440	AT2G21560	AT2G28315	AT2G02150		AT5G46470	AT2G16740	AT1G71480	AT1G68890
AT2G28760	AT1G70610	AT1G61190	AT1G70000		AT2G30550	AT1G68740	AT1G67740	AT1G67740		AT4G21870	AT2G21970	AT2G28550	AT2G03090		AT5G47610	AT2G16890	AT1G71500	AT1G69070
AT2G28880	AT1G70890	AT1G61520	AT1G70505		AT2G30950	AT1G68760	AT1G67840	AT1G67840		AT4G22560	AT2G22460	AT2G29090	AT2G03200		AT5G49330	AT2G16990	AT1G71810	AT1G69160
AT2G29450	AT1G70895	AT1G61800	AT1G70550		AT2G31750	AT1G68830	AT1G68010	AT1G68010		AT4G22710	AT2G23010	AT2G29310	AT2G03667		AT5G49480	AT2G17220	AT1G71850	AT1G69310
AT2G29460	AT1G71480	AT1G61810	AT1G70700		AT2G32020	AT1G69240	AT1G68470	AT1G68470		AT4G23990	AT2G23130	AT2G29650	AT2G03760		AT5G52250	AT2G17270	AT1G72130	AT1G69530
AT2G29650	AT1G71500	AT1G62050	AT1G70820		AT2G32510	AT1G69310	AT1G68530	AT1G68520		AT4G24790	AT2G23180	AT2G30010	AT2G04100		AT5G52310	AT2G17972	AT1G72230	AT1G69550
AT2G30040	AT1G71810	AT1G62570	AT1G70890		AT2G32530	AT1G69440	AT1G68570	AT1G68570		AT4G24960	AT2G23300	AT2G30040	AT2G04800		AT5G53970	AT2G18620	AT1G72500	AT1G69580
AT2G30070	AT1G72120	AT1G62750	AT1G71100		AT2G32540	AT1G69530	AT1G68640	AT1G68640		AT4G24970	AT2G23340	AT2G30070	AT2G05070		AT5G54230	AT2G18860	AT1G72610	AT1G69830
AT2G30490	AT1G72125	AT1G62960	AT1G71480		AT2G32560	AT1G69580	AT1G68740	AT1G68830		AT4G25470	AT2G23560	AT2G30210	AT2G05100		AT5G54470	AT2G18940	AT1G72700	AT1G69870
AT2G30520	AT1G72130	AT1G62975	AT1G71500		AT2G32930	AT1G69640	AT1G68830	AT1G68850		AT4G25480	AT2G23610	AT2G30520	AT2G05440		AT5G55620	AT2G20570	AT1G72970	AT1G69890
AT2G30950	AT1G72140	AT1G63100	AT1G71810		AT2G32950	AT1G69870	AT1G68850	AT1G68890		AT4G25830	AT2G23670	AT2G30540	AT2G05510		AT5G56860	AT2G21320	AT1G73350	AT1G70000
AT2G31750	AT1G72230	AT1G63250	AT1G71850		AT2G33250	AT1G70000	AT1G68890	AT1G69160		AT4G26150	AT2G23690	AT2G30570	AT2G05520		AT5G57220	AT2G21330	AT1G73360	AT1G70170
AT2G32020	AT1G72500	AT1G63650	AT1G71870		AT2G33530	AT1G70140	AT1G69160	AT1G69310		AT4G27030	AT2G24540	AT2G31070	AT2G05540		AT5G57630	AT2G21560	AT1G73590	AT1G70420
AT2G32510	AT1G72610	AT1G63660	AT1G72240		AT2G33710	AT1G70420	AT1G69200	AT1G69530		AT4G27410	AT2G24560	AT2G31180	AT2G05760		AT5G58750	AT2G21970	AT1G73650	AT1G70505
AT2G32530	AT1G72970	AT1G63680	AT1G72250		AT2G34070	AT1G70660	AT1G69240	AT1G69550		AT4G27520	AT2G24762	AT2G32510	AT2G06925		AT5G58760	AT2G22240	AT1G73660	AT1G70820
AT2G32540	AT1G73170	AT1G63810	AT1G72500		AT2G34420	AT1G70700	AT1G69310	AT1G69610		AT4G27560	AT2G24860	AT2G32530	AT2G13610		AT5G58770	AT2G22460	AT1G73920	AT1G70890
AT2G32930	AT1G73360	AT1G63880	AT1G72570		AT2G34430	AT1G70830	AT1G69530	AT1G69830		AT4G27657	AT2G25150	AT2G32540	AT2G14460		AT5G59050	AT2G23010	AT1G73990	AT1G71040
AT2G32950	AT1G73590	AT1G64170	AT1G72610		AT2G34460	AT1G70890	AT1G69550	AT1G69870		AT4G27820	AT2G25160	AT2G33530	AT2G15000		AT5G59220	AT2G23130	AT1G74430	AT1G71100
AT2G33250	AT1G73650	AT1G64220	AT1G72645		AT2G34490	AT1G70985	AT1G69830	AT1G69890		AT4G29930	AT2G25220	AT2G33560	AT2G15050		AT5G59730	AT2G23180	AT1G74460	AT1G71140
AT2G33380	AT1G73990	AT1G64430	AT1G72930		AT2G34620	AT1G71480	AT1G69870	AT1G70000		AT4G30470	AT2G25450	AT2G33793	AT2G15960		AT5G59820	AT2G23300	AT1G74730	AT1G71480
AT2G33530	AT1G74070	AT1G64450	AT1G73360		AT2G34720	AT1G71500	AT1G70000	AT1G70505		AT4G33040	AT2G25530	AT2G33855	AT2G15970		AT5G60850	AT2G23340	AT1G74940	AT1G71500
AT2G33710	AT1G74430	AT1G64500	AT1G73480		AT2G34810	AT1G72120	AT1G70430	AT1G70610		AT4G33660	AT2G26170	AT2G33880	AT2G16005		AT5G62130	AT2G23560	AT1G75100	AT1G71850
AT2G33790	AT1G74460	AT1G64590	AT1G73590		AT2G35260	AT1G72130	AT1G70500	AT1G70700		AT4G34000	AT2G26480	AT2G34357	AT2G16270		AT5G62220	AT2G23610	AT1G75280	AT1G71870
AT2G34420	AT1G74650	AT1G64770	AT1G73650		AT2G35660	AT1G72140	AT1G70505	AT1G70820		AT4G34610	AT2G26800	AT2G34420	AT2G16280		AT5G62470	AT2G23670	AT1G75460	AT1G72500
AT2G34430	AT1G74710	AT1G64780	AT1G74000		AT2G35700	AT1G72230	AT1G70550	AT1G70830		AT4G34730	AT2G27000	AT2G34430	AT2G16365		AT5G63380	AT2G23690	AT1G75690	AT1G72510
AT2G34460	AT1G74730	AT1G64790	AT1G74070		AT2G35770	AT1G72500	AT1G70610	AT1G70850		AT4G34740	AT2G28320	AT2G34490	AT2G16380		AT5G64170	AT2G23910	AT1G76020	AT1G72570
AT2G34620	AT1G74940	AT1G64860	AT1G74430		AT2G35860	AT1G72510	AT1G70820	AT1G70890		AT4G35560	AT2G28550	AT2G34510	AT2G16430		AT5G64770	AT2G24540	AT1G76080	AT1G72610
AT2G34660	AT1G75100	AT1G65030	AT1G74460		AT2G35930	AT1G72610	AT1G70890	AT1G71040		AT4G36500	AT2G28950	AT2G34620	AT2G16570		AT5G64940	AT2G24560	AT1G76130	AT1G72645
AT2G34720	AT1G75280	AT1G65060	AT1G74670		AT2G35940	AT1G72970	AT1G71100	AT1G71100		AT4G37470	AT2G29650	AT2G35260	AT2G16660		AT5G65340	AT2G24762	AT1G76360	AT1G73290
AT2G35260	AT1G75460	AT1G65190	AT1G74730		AT2G35960	AT1G73330	AT1G71480	AT1G71480		AT4G37760	AT2G29660	AT2G35770	AT2G16750		AT5G65683	AT2G25160	AT1G76570	AT1G73350
AT2G35660	AT1G75690	AT1G65230	AT1G75100		AT2G36080	AT1G73360	AT1G71500	AT1G71500		AT4G38060	AT2G30010	AT2G35860	AT2G17220		AT5G66270	AT2G25450	AT1G76790	AT1G73360
AT2G35770	AT1G76080	AT1G65710	AT1G75280		AT2G36145	AT1G73590	AT1G71810	AT1G71810		AT4G38080	AT2G30040	AT2G35960	AT2G17250		AT5G66460	AT2G25530	AT1G77090	AT1G73590
AT2G35940	AT1G76100	AT1G66130	AT1G75460		AT2G36290	AT1G73650	AT1G71850	AT1G71850		AT4G38840	AT2G30070	AT2G36145	AT2G18210		AT5G67300	AT2G26170	AT1G77760	AT1G73650
AT2G36080	AT1G76110	AT1G66470	AT1G75690		AT2G36470	AT1G73920	AT1G72250	AT1G71870		AT4G38960	AT2G30490	AT2G36290	AT2G18220			AT2G26480	AT1G77990	AT1G74430
AT2G36290	AT1G76360	AT1G66840	AT1G76080		AT2G36630	AT1G73990	AT1G72500	AT1G72250		AT4G39010	AT2G30520	AT2G36630	AT2G18330			AT2G26800	AT1G78020	AT1G74460
AT2G36630	AT1G76570	AT1G66970	AT1G76100		AT2G36800	AT1G74070	AT1G72610	AT1G72416		AT4G39510	AT2G30540	AT2G36870	AT2G18900			AT2G27420	AT1G78070	AT1G74560
AT2G36780	AT1G77090	AT1G67030	AT1G76110		AT2G36870	AT1G74430	AT1G72645	AT1G72500		AT5G01520	AT2G30570	AT2G36885	AT2G18950			AT2G27550	AT1G78090	AT1G74670
AT2G36800	AT1G77280	AT1G67035	AT1G76310		AT2G36885	AT1G74640	AT1G72670	AT1G72570		AT5G01840	AT2G30950	AT2G37240	AT2G19385			AT2G27740	AT1G78120	AT1G74730
AT2G36870	AT1G77760	AT1G67080	AT1G76540		AT2G36895	AT1G74650	AT1G73110	AT1G72610		AT5G02270	AT2G31070	AT2G37380	AT2G19640			AT2G28305	AT1G78140	AT1G75100
AT2G36885	AT1G78020	AT1G67120	AT1G76570		AT2G37180	AT1G74730	AT1G73170	AT1G72640		AT5G02970	AT2G31750	AT2G37420	AT2G20050			AT2G28315	AT1G78430	AT1G75460
AT2G36895	AT1G78070	AT1G67360	AT1G76740		AT2G37240	AT1G74940	AT1G73330	AT1G72645		AT5G03210	AT2G32020	AT2G37440	AT2G20260			AT2G28320	AT1G78440	AT1G75670
AT2G37090	AT1G78090	AT1G67660	AT1G77090		AT2G37380	AT1G75100	AT1G73360	AT1G72930		AT5G03555	AT2G32480	AT2G37460	AT2G20340			AT2G28550	AT1G78450	AT1G75690
AT2G37240	AT1G78120	AT1G67740	AT1G77280		AT2G37580	AT1G75280	AT1G73590	AT1G73110		AT5G04340	AT2G32510	AT2G37950	AT2G20670			AT2G28760	AT1G78460	AT1G76020
AT2G37300	AT1G78430	AT1G67840	AT1G77630		AT2G37970	AT1G75460	AT1G73620	AT1G73170		AT5G04820	AT2G32530	AT2G38380	AT2G21560			AT2G28780	AT1G78510	AT1G76080
AT2G37380	AT1G78440	AT1G67850	AT1G78020		AT2G38210	AT1G75680	AT1G73650	AT1G73330		AT5G04830	AT2G32540	AT2G38540	AT2G22100			AT2G28880	AT1G78570	AT1G76790
AT2G37450	AT1G78450	AT1G68010	AT1G78090		AT2G38230	AT1G75690	AT1G73690	AT1G73360		AT5G05270	AT2G32690	AT2G38740	AT2G22190			AT2G29450	AT1G78600	AT1G77030
AT2G37770	AT1G78510	AT1G68470	AT1G78100		AT2G38390	AT1G76070	AT1G73920	AT1G73590		AT5G05410	AT2G32990	AT2G39250	AT2G22420			AT2G29650	AT1G78820	AT1G77090
AT2G37870	AT1G78570	AT1G68570	AT1G78120		AT2G38780	AT1G76080	AT1G73990	AT1G73650		AT5G06530	AT2G33530	AT2G39310	AT2G22460			AT2G30040	AT1G78830	AT1G77630
AT2G37970	AT1G78600	AT1G68640	AT1G78140		AT2G39250	AT1G76100	AT1G74070	AT1G74000		AT5G06980	AT2G33990	AT2G39710	AT2G22510			AT2G30070	AT1G78995	AT1G77760
AT2G38080	AT1G78680	AT1G68740	AT1G78440		AT2G39560	AT1G76110	AT1G74460	AT1G74070		AT5G08640	AT2G34060	AT2G39730	AT2G22920			AT2G30100	AT1G79150	AT1G77990
AT2G38210	AT1G78820	AT1G68830	AT1G78450		AT2G39730	AT1G76180	AT1G74640	AT1G74430		AT5G11110	AT2G34070	AT2G39800	AT2G22980			AT2G30490	AT1G79510	AT1G78020
AT2G38230	AT1G78995	AT1G68850	AT1G78460		AT2G39800	AT1G76360	AT1G74670	AT1G74460		AT5G11260	AT2G34420	AT2G40080	AT2G22990			AT2G30520	AT1G79520	AT1G78090
AT2G38780	AT1G79040	AT1G68890	AT1G78510		AT2G40080	AT1G76570	AT1G74730	AT1G74640		AT5G12010	AT2G34430	AT2G40113	AT2G23030			AT2G30540	AT1G79600	AT1G78100
AT2G39250	AT1G79510	AT1G68990	AT1G78600		AT2G40100	AT1G77280	AT1G75100	AT1G74670		AT5G13630	AT2G34460	AT2G40220	AT2G23180			AT2G30750	AT1G79620	AT1G78120
AT2G39560	AT1G79520	AT1G69070	AT1G78820		AT2G40330	AT1G77760	AT1G75280	AT1G74730		AT5G13930	AT2G34490	AT2G40330	AT2G23540			AT2G30950	AT1G80120	AT1G78140
AT2G39730	AT1G79600	AT1G69200	AT1G78990		AT2G40400	AT1G77885	AT1G75460	AT1G74960		AT5G14760	AT2G34510	AT2G40360	AT2G23610			AT2G31070	AT1G80130	AT1G78440
AT2G39800	AT1G79620	AT1G69310	AT1G78995		AT2G40900	AT1G78020	AT1G75670	AT1G75010		AT5G15190	AT2G34620	AT2G40900	AT2G23670			AT2G31750	AT1G80340	AT1G78450
AT2G40080	AT1G79720	AT1G69530	AT1G79040		AT2G41000	AT1G78070	AT1G75690	AT1G75100		AT5G15310	AT2G34660	AT2G41300	AT2G23910			AT2G32020	AT1G80640	AT1G78460
AT2G40100	AT1G79760	AT1G69580	AT1G79510		AT2G41040	AT1G78090	AT1G76080	AT1G75280		AT5G15850	AT2G34700	AT2G41660	AT2G24120			AT2G32390	AT2G01290	AT1G78510
AT2G40400	AT1G80120	AT1G69610	AT1G79520		AT2G41370	AT1G78100	AT1G76100	AT1G75460		AT5G15970	AT2G34720	AT2G41680	AT2G24280			AT2G32510	AT2G01890	AT1G78600
AT2G40460	AT1G80340	AT1G69830	AT1G79600		AT2G41380	AT1G78120	AT1G76110	AT1G75670		AT5G17050	AT2G35060	AT2G41800	AT2G24560			AT2G32530	AT2G02950	AT1G78820
AT2G40900	AT1G80640	AT1G69870	AT1G80130		AT2G41660	AT1G78140	AT1G76310	AT1G75690		AT5G17230	AT2G35155	AT2G41870	AT2G24645			AT2G32540	AT2G03090	AT1G78830
AT2G40960	AT2G01290	AT1G70000	AT1G80340		AT2G41870	AT1G78430	AT1G76540	AT1G76080		AT5G17300	AT2G35260	AT2G42220	AT2G24762			AT2G32930	AT2G03200	AT1G78995
AT2G41000	AT2G01430	AT1G70500	AT1G80640		AT2G42490	AT1G78440	AT1G76570	AT1G76100		AT5G17460	AT2G35585	AT2G42600	AT2G24990			AT2G33250	AT2G03760	AT1G79040
AT2G41040	AT2G01890	AT1G70505	AT2G01290		AT2G42620	AT1G78450	AT1G76740	AT1G76110		AT5G17760	AT2G35770	AT2G42650	AT2G25060			AT2G33530	AT2G04100	AT1G79150
AT2G41170	AT2G02010	AT1G70550	AT2G01430		AT2G42975	AT1G78460	AT1G77090	AT1G76310		AT5G17780	AT2G35860	AT2G42770	AT2G25210			AT2G33710	AT2G04350	AT1G79470
AT2G41190	AT2G02130	AT1G70610	AT2G01520		AT2G43910	AT1G78510	AT1G77630	AT1G76360		AT5G18670	AT2G35940	AT2G43010	AT2G25355			AT2G34060	AT2G05070	AT1G79510
AT2G41370	AT2G02810	AT1G70820	AT2G01590		AT2G44290	AT1G78570	AT1G77760	AT1G76540		AT5G19240	AT2G35960	AT2G43110	AT2G25450			AT2G34070	AT2G05100	AT1G79520
AT2G41380	AT2G02950	AT1G70890	AT2G01890		AT2G44940	AT1G78600	AT1G78020	AT1G76570		AT5G20070	AT2G35980	AT2G43120	AT2G25530			AT2G34420	AT2G05520	AT1G79600
AT2G41660	AT2G03090	AT1G71100	AT2G02740		AT2G45080	AT1G78670	AT1G78090	AT1G76730		AT5G22090	AT2G36145	AT2G43235	AT2G26040			AT2G34430	AT2G05760	AT1G80030
AT2G41800	AT2G03200	AT1G71140	AT2G02810		AT2G45680	AT1G78680	AT1G78120	AT1G76740		AT5G22390	AT2G36290	AT2G43560	AT2G26580			AT2G34460	AT2G12400	AT1G80120
AT2G41870	AT2G03500	AT1G71480	AT2G02950		AT2G46160	AT1G78820	AT1G78140	AT1G77090		AT5G23730	AT2G36630	AT2G43800	AT2G26760			AT2G34660	AT2G13360	AT1G80340
AT2G41970	AT2G04090	AT1G71500	AT2G03090		AT2G46270	AT1G78830	AT1G78430	AT1G77490		AT5G24105	AT2G36870	AT2G43870	AT2G26900			AT2G34810	AT2G13610	AT1G80640
AT2G42490	AT2G04100	AT1G71810	AT2G03200		AT2G46340	AT1G79040	AT1G78440	AT1G77630		AT5G24110	AT2G36885	AT2G43910	AT2G26975			AT2G35155	AT2G15300	AT1G80750
AT2G42620	AT2G04350	AT1G71850	AT2G03420		AT2G46410	AT1G79270	AT1G78450	AT1G77990		AT5G24120	AT2G37040	AT2G44130	AT2G27300			AT2G35260	AT2G15620	AT1G80770
AT2G42975	AT2G05070	AT1G71870	AT2G03500		AT2G46420	AT1G79510	AT1G78460	AT1G78020		AT5G24460	AT2G37380	AT2G44230	AT2G27402			AT2G35390	AT2G15970	AT2G01290
AT2G43010	AT2G05100	AT1G72250	AT2G03530		AT2G46450	AT1G79520	AT1G78510	AT1G78090		AT5G24470	AT2G37440	AT2G44290	AT2G27840			AT2G35660	AT2G16005	AT2G01890
AT2G43235	AT2G05760	AT1G72500	AT2G03750		AT2G46640	AT1G79600	AT1G78600	AT1G78120		AT5G24850	AT2G37580	AT2G44300	AT2G28250			AT2G35700	AT2G16365	AT2G02130
AT2G43570	AT2G06520	AT1G72570	AT2G04030		AT2G46735	AT1G79620	AT1G78820	AT1G78140		AT5G25120	AT2G37740	AT2G45080	AT2G28550			AT2G35770	AT2G16430	AT2G02150
AT2G43800	AT2G12400	AT1G72610	AT2G04100		AT2G46790	AT1G79720	AT1G78830	AT1G78440		AT5G25810	AT2G37770	AT2G46340	AT2G28880			AT2G35860	AT2G16500	AT2G02950
AT2G43900	AT2G13360	AT1G72645	AT2G04530		AT2G46800	AT1G79760	AT1G78995	AT1G78450		AT5G25890	AT2G37950	AT2G46450	AT2G29090			AT2G35930	AT2G16570	AT2G03090
AT2G43910	AT2G13610	AT1G72670	AT2G04790		AT2G46830	AT1G80120	AT1G79040	AT1G78460		AT5G26010	AT2G37970	AT2G46630	AT2G29290			AT2G35940	AT2G16660	AT2G03200
AT2G44280	AT2G15050	AT1G73170	AT2G05070		AT2G47485	AT1G80340	AT1G79150	AT1G78510		AT5G26030	AT2G38170	AT2G46640	AT2G29310			AT2G35960	AT2G16740	AT2G03420
AT2G44290	AT2G15220	AT1G73290	AT2G05100		AT2G47490	AT2G01290	AT1G79510	AT1G78600		AT5G35735	AT2G38180	AT2G47450	AT2G29630			AT2G36080	AT2G16890	AT2G03760
AT2G44300	AT2G15310	AT1G73360	AT2G05160		AT2G47730	AT2G01430	AT1G79520	AT1G78820		AT5G35970	AT2G38230	AT2G48130	AT2G29650			AT2G36145	AT2G16990	AT2G04100
AT2G44940	AT2G15620	AT1G73590	AT2G05220		AT2G48130	AT2G01890	AT1G79600	AT1G78830		AT5G36910	AT2G38390	AT2G48140	AT2G29720			AT2G36290	AT2G17220	AT2G04790
AT2G45680	AT2G15970	AT1G73620	AT2G05440		AT2G48140	AT2G02010	AT1G79620	AT1G78995		AT5G37260	AT2G38750	AT3G01260	AT2G30010			AT2G36630	AT2G17890	AT2G05070
AT2G46270	AT2G16005	AT1G73650	AT2G05510		AT3G01500	AT2G02130	AT1G80030	AT1G79040		AT5G37300	AT2G38760	AT3G01440	AT2G30070			AT2G36800	AT2G18210	AT2G05100
AT2G46340	AT2G16280	AT1G73690	AT2G05540		AT3G02140	AT2G02810	AT1G80120	AT1G79510		AT5G37550	AT2G39050	AT3G01480	AT2G30424			AT2G36870	AT2G18890	AT2G05440
AT2G46410	AT2G16365	AT1G73990	AT2G05760		AT3G02380	AT2G02950	AT1G80340	AT1G79520		AT5G40390	AT2G39250	AT3G01500	AT2G30520			AT2G36885	AT2G18940	AT2G05510
AT2G46420	AT2G16430	AT1G74070	AT2G06520		AT3G02830	AT2G03090	AT1G80370	AT1G79600		AT5G41315	AT2G39730	AT3G01680	AT2G30570			AT2G37040	AT2G19650	AT2G05520
AT2G46450	AT2G16660	AT1G74430	AT2G13360		AT3G02910	AT2G03200	AT1G80640	AT1G79640		AT5G41400	AT2G39800	AT3G01800	AT2G31060			AT2G37090	AT2G20290	AT2G05760
AT2G46630	AT2G16740	AT1G74460	AT2G14460		AT3G03550	AT2G03500	AT1G80770	AT1G79910		AT5G41590	AT2G39890	AT3G02380	AT2G31070			AT2G37240	AT2G20340	AT2G06520
AT2G46640	AT2G16760	AT1G74640	AT2G14660		AT3G03990	AT2G03760	AT2G01290	AT1G80030		AT5G42270	AT2G40080	AT3G02730	AT2G31180			AT2G37300	AT2G21100	AT2G13360
AT2G46680	AT2G17220	AT1G74670	AT2G15000		AT3G04010	AT2G04090	AT2G01430	AT1G80340		AT5G43630	AT2G40100	AT3G02830	AT2G31725			AT2G37380	AT2G21180	AT2G14460
AT2G46760	AT2G17890	AT1G74730	AT2G15050		AT3G04060	AT2G04100	AT2G01590	AT1G80380		AT5G44110	AT2G40160	AT3G02870	AT2G32010			AT2G37450	AT2G21320	AT2G14660
AT2G46790	AT2G18210	AT1G75010	AT2G15970		AT3G04140	AT2G04350	AT2G01630	AT1G80440		AT5G44190	AT2G40220	AT3G02910	AT2G32220			AT2G37970	AT2G21330	AT2G15000
AT2G46800	AT2G19310	AT1G75100	AT2G16005		AT3G04420	AT2G04790	AT2G01890	AT1G80530		AT5G44530	AT2G40890	AT3G03130	AT2G32510			AT2G38060	AT2G21560	AT2G15050
AT2G46830	AT2G19650	AT1G75280	AT2G16270		AT3G04530	AT2G05070	AT2G02130	AT1G80640		AT5G45950	AT2G40900	AT3G03640	AT2G32540			AT2G38180	AT2G21960	AT2G15220
AT2G47485	AT2G20250	AT1G75460	AT2G16365		AT3G05600	AT2G05100	AT2G02150	AT1G80650		AT5G46470	AT2G41050	AT3G03660	AT2G33210			AT2G38210	AT2G21970	AT2G15620
AT2G47490	AT2G20260	AT1G75640	AT2G16380		AT3G05690	AT2G05520	AT2G02740	AT2G01290		AT5G47610	AT2G41170	AT3G03770	AT2G33560			AT2G38230	AT2G22190	AT2G15960
AT2G47730	AT2G20290	AT1G75670	AT2G16430		AT3G05800	AT2G05760	AT2G03090	AT2G01430		AT5G49330	AT2G41370	AT3G04290	AT2G33680			AT2G38640	AT2G22250	AT2G15970
AT3G02140	AT2G20340	AT1G75690	AT2G16660		AT3G05936	AT2G06520	AT2G03200	AT2G01520		AT5G49480	AT2G41660	AT3G04650	AT2G33830			AT2G38780	AT2G22360	AT2G16005
AT3G02380	AT2G20560	AT1G75730	AT2G17220		AT3G07090	AT2G12400	AT2G03500	AT2G01590		AT5G51585	AT2G41800	AT3G05180	AT2G34010			AT2G39050	AT2G22460	AT2G16270
AT3G02830	AT2G20630	AT1G76080	AT2G17240		AT3G07700	AT2G13360	AT2G03750	AT2G01890		AT5G52250	AT2G41810	AT3G05600	AT2G34260			AT2G39250	AT2G22510	AT2G16280
AT3G02910	AT2G21100	AT1G76100	AT2G17972		AT3G08660	AT2G13610	AT2G04030	AT2G03090		AT5G52310	AT2G41870	AT3G05800	AT2G34357			AT2G39560	AT2G22620	AT2G16365
AT3G02940	AT2G21180	AT1G76110	AT2G18490		AT3G08730	AT2G14460	AT2G04100	AT2G03200		AT5G52510	AT2G42490	AT3G06470	AT2G34420			AT2G39710	AT2G22920	AT2G16430
AT3G03550	AT2G21220	AT1G76310	AT2G19310		AT3G08940	AT2G14660	AT2G04790	AT2G03310		AT5G53710	AT2G42975	AT3G06530	AT2G34430			AT2G39730	AT2G23010	AT2G16570
AT3G03770	AT2G21320	AT1G76540	AT2G19385		AT3G09350	AT2G15050	AT2G05070	AT2G03420		AT5G53970	AT2G43010	AT3G06880	AT2G34490			AT2G39800	AT2G23130	AT2G16660
AT3G03990	AT2G21330	AT1G76570	AT2G19650		AT3G09440	AT2G15440	AT2G05100	AT2G03500		AT5G54230	AT2G43800	AT3G07770	AT2G34510			AT2G40080	AT2G23180	AT2G16760
AT3G04030	AT2G21560	AT1G76730	AT2G20260		AT3G09520	AT2G15620	AT2G05160	AT2G03530		AT5G54270	AT2G43870	AT3G08040	AT2G34610			AT2G40100	AT2G23340	AT2G16890
AT3G04060	AT2G21960	AT1G76740	AT2G20340		AT3G09600	AT2G15970	AT2G05440	AT2G03750		AT5G54470	AT2G43910	AT3G08660	AT2G34620			AT2G40400	AT2G23610	AT2G17220
AT3G04140	AT2G21970	AT1G77030	AT2G20590		AT3G10815	AT2G16005	AT2G05510	AT2G04030		AT5G55620	AT2G44290	AT3G08940	AT2G34810			AT2G40460	AT2G23670	AT2G17230
AT3G04420	AT2G22190	AT1G77090	AT2G21080		AT3G11210	AT2G16270	AT2G05540	AT2G04100		AT5G56860	AT2G44300	AT3G09440	AT2G35030			AT2G40890	AT2G23690	AT2G17250
AT3G05600	AT2G22250	AT1G77280	AT2G21180		AT3G12320	AT2G16280	AT2G05760	AT2G04790		AT5G58750	AT2G44670	AT3G09540	AT2G35060			AT2G40900	AT2G23840	AT2G17972
AT3G05690	AT2G22460	AT1G77550	AT2G21320		AT3G12580	AT2G16365	AT2G06520	AT2G05070		AT5G58760	AT2G44830	AT3G10050	AT2G35260			AT2G41000	AT2G23910	AT2G18210
AT3G05800	AT2G22620	AT1G77590	AT2G21330		AT3G13600	AT2G16430	AT2G07680	AT2G05100		AT5G58770	AT2G44940	AT3G10520	AT2G35770			AT2G41040	AT2G24540	AT2G18220
AT3G05936	AT2G22920	AT1G77630	AT2G21370		AT3G14200	AT2G16500	AT2G13360	AT2G05160		AT5G59050	AT2G45080	AT3G10530	AT2G35940			AT2G41050	AT2G24560	AT2G18330
AT3G06510	AT2G22990	AT1G78020	AT2G21560		AT3G14690	AT2G16570	AT2G14285	AT2G05310		AT5G59220	AT2G45680	AT3G11410	AT2G35960			AT2G41370	AT2G24762	AT2G18520
AT3G07090	AT2G23010	AT1G78090	AT2G21970		AT3G14770	AT2G16660	AT2G14460	AT2G05440		AT5G59730	AT2G45720	AT3G11430	AT2G36010			AT2G41380	AT2G24820	AT2G18900
AT3G07700	AT2G23130	AT1G78120	AT2G22190		AT3G14780	AT2G16740	AT2G14660	AT2G05510		AT5G59820	AT2G45890	AT3G11720	AT2G36290			AT2G41660	AT2G25150	AT2G18940
AT3G08500	AT2G23180	AT1G78140	AT2G22360		AT3G14810	AT2G17220	AT2G15050	AT2G05540		AT5G60850	AT2G46340	AT3G12700	AT2G36885			AT2G41800	AT2G25160	AT2G18950
AT3G08660	AT2G23340	AT1G78430	AT2G22510		AT3G15090	AT2G17890	AT2G15970	AT2G05760		AT5G62130	AT2G46420	AT3G12860	AT2G37130			AT2G41870	AT2G25450	AT2G19385
AT3G08730	AT2G23420	AT1G78440	AT2G22870		AT3G15354	AT2G17972	AT2G16005	AT2G06520		AT5G62220	AT2G46510	AT3G13150	AT2G37240			AT2G42220	AT2G25530	AT2G19640
AT3G08940	AT2G23610	AT1G78450	AT2G22920		AT3G15470	AT2G18210	AT2G16270	AT2G13360		AT5G62470	AT2G46640	AT3G13960	AT2G37420			AT2G42490	AT2G26170	AT2G19650
AT3G09350	AT2G23630	AT1G78460	AT2G22990		AT3G15680	AT2G19310	AT2G16280	AT2G13610		AT5G63380	AT2G46735	AT3G14210	AT2G37440			AT2G43010	AT2G26480	AT2G19870
AT3G09440	AT2G23670	AT1G78510	AT2G23130		AT3G15850	AT2G19580	AT2G16365	AT2G14080		AT5G64170	AT2G46790	AT3G14770	AT2G37690			AT2G43235	AT2G26800	AT2G20050
AT3G09520	AT2G23690	AT1G78600	AT2G23180		AT3G16330	AT2G19650	AT2G16430	AT2G14285		AT5G64770	AT2G46830	AT3G14810	AT2G37890			AT2G43570	AT2G26900	AT2G20260
AT3G09600	AT2G23840	AT1G78820	AT2G23300		AT3G16350	AT2G20260	AT2G16570	AT2G14460		AT5G64850	AT2G47450	AT3G14850	AT2G38380			AT2G43800	AT2G26910	AT2G20340
AT3G10815	AT2G23910	AT1G78830	AT2G23420		AT3G16570	AT2G20340	AT2G16660	AT2G14660		AT5G64940	AT2G47490	AT3G14930	AT2G38390			AT2G43910	AT2G27370	AT2G20450
AT3G11210	AT2G24540	AT1G78995	AT2G23540		AT3G16660	AT2G20560	AT2G16740	AT2G15000		AT5G65310	AT2G48080	AT3G15354	AT2G38460			AT2G44280	AT2G27420	AT2G20490
AT3G11410	AT2G24645	AT1G79040	AT2G23600		AT3G16800	AT2G20630	AT2G16760	AT2G15050		AT5G65340	AT2G48130	AT3G15357	AT2G38540			AT2G44290	AT2G27510	AT2G21100
AT3G11430	AT2G24762	AT1G79150	AT2G23610		AT3G16920	AT2G20990	AT2G16990	AT2G15960		AT5G65683	AT2G48140	AT3G15680	AT2G38810			AT2G44300	AT2G27550	AT2G21180
AT3G12320	AT2G25150	AT1G79470	AT2G23630		AT3G17040	AT2G21100	AT2G17220	AT2G15970		AT5G66270	AT3G01500	AT3G15850	AT2G39250			AT2G44670	AT2G27840	AT2G21220
AT3G12580	AT2G25160	AT1G79510	AT2G23670		AT3G17130	AT2G21140	AT2G17250	AT2G16005		AT5G66460	AT3G02380	AT3G16000	AT2G39310			AT2G44940	AT2G28250	AT2G21320
AT3G13470	AT2G25450	AT1G79520	AT2G23690		AT3G17510	AT2G21180	AT2G17900	AT2G16270		AT5G67300	AT3G02830	AT3G16150	AT2G39510			AT2G45080	AT2G28320	AT2G21330
AT3G13600	AT2G25530	AT1G79600	AT2G23840		AT3G17609	AT2G21220	AT2G18490	AT2G16280			AT3G02850	AT3G16340	AT2G39710			AT2G45680	AT2G28550	AT2G21560
AT3G14170	AT2G26150	AT1G79620	AT2G23910		AT3G17611	AT2G21320	AT2G18900	AT2G16365			AT3G02910	AT3G16450	AT2G39730			AT2G45720	AT2G28720	AT2G21660
AT3G14200	AT2G26170	AT1G79640	AT2G24120		AT3G17800	AT2G21330	AT2G18950	AT2G16380			AT3G02940	AT3G16520	AT2G39800			AT2G46340	AT2G28880	AT2G21860
AT3G14570	AT2G26480	AT1G80030	AT2G24280		AT3G19030	AT2G21560	AT2G19385	AT2G16430			AT3G03770	AT3G16560	AT2G39880			AT2G46420	AT2G29090	AT2G21960
AT3G14620	AT2G26800	AT1G80120	AT2G24540		AT3G19450	AT2G21970	AT2G19650	AT2G16660			AT3G04140	AT3G16660	AT2G39890			AT2G46450	AT2G29630	AT2G21970
AT3G14690	AT2G27420	AT1G80340	AT2G24560		AT3G20100	AT2G22170	AT2G20110	AT2G16890			AT3G04290	AT3G16800	AT2G40080			AT2G46630	AT2G29650	AT2G22100
AT3G14770	AT2G27550	AT1G80370	AT2G24645		AT3G21390	AT2G22250	AT2G20250	AT2G17220			AT3G04790	AT3G16810	AT2G40220			AT2G46640	AT2G29660	AT2G22460
AT3G14810	AT2G28250	AT1G80640	AT2G24762		AT3G21510	AT2G22460	AT2G20260	AT2G18490			AT3G05030	AT3G16920	AT2G40360			AT2G46790	AT2G29670	AT2G22510
AT3G15090	AT2G28315	AT1G80710	AT2G24820		AT3G21560	AT2G22920	AT2G20340	AT2G18950			AT3G05180	AT3G17040	AT2G40370			AT2G46830	AT2G30010	AT2G22990
AT3G15354	AT2G28320	AT1G80750	AT2G25060		AT3G21670	AT2G23010	AT2G20590	AT2G19310			AT3G05600	AT3G17609	AT2G40430			AT2G47490	AT2G30040	AT2G23130
AT3G15470	AT2G28550	AT1G80770	AT2G25450		AT3G21690	AT2G23130	AT2G20850	AT2G19385			AT3G05800	AT3G18170	AT2G40460			AT2G48130	AT2G30070	AT2G23180
AT3G15850	AT2G28760	AT2G01290	AT2G25530		AT3G21750	AT2G23180	AT2G21080	AT2G19650			AT3G05936	AT3G18660	AT2G40700			AT2G48140	AT2G30210	AT2G23430
AT3G16330	AT2G28880	AT2G01430	AT2G26040		AT3G21760	AT2G23340	AT2G21100	AT2G20260			AT3G06470	AT3G18890	AT2G40900			AT3G01060	AT2G30424	AT2G23540
AT3G16350	AT2G29090	AT2G01590	AT2G26150		AT3G22104	AT2G23610	AT2G21180	AT2G20340			AT3G06880	AT3G19050	AT2G41170			AT3G01500	AT2G30490	AT2G23600
AT3G16520	AT2G29310	AT2G01630	AT2G26170		AT3G22370	AT2G23630	AT2G21320	AT2G20590			AT3G08040	AT3G19370	AT2G41190			AT3G02140	AT2G30520	AT2G23610
AT3G16800	AT2G29450	AT2G01890	AT2G26480		AT3G22550	AT2G23670	AT2G21330	AT2G21080			AT3G08500	AT3G19430	AT2G41660			AT3G02380	AT2G30950	AT2G23630
AT3G16920	AT2G29650	AT2G02130	AT2G26500		AT3G22830	AT2G23680	AT2G21340	AT2G21180			AT3G08660	AT3G19440	AT2G41680			AT3G02830	AT2G31070	AT2G23670
AT3G17040	AT2G29660	AT2G02150	AT2G26580		AT3G22840	AT2G23690	AT2G21370	AT2G21320			AT3G08710	AT3G19450	AT2G41870			AT3G02850	AT2G31160	AT2G23690
AT3G17130	AT2G30010	AT2G03090	AT2G26760		AT3G22845	AT2G23910	AT2G21560	AT2G21330			AT3G08940	AT3G20100	AT2G42110			AT3G02910	AT2G31180	AT2G23840
AT3G17510	AT2G30040	AT2G03200	AT2G26900		AT3G23210	AT2G24540	AT2G21960	AT2G21340			AT3G09070	AT3G20150	AT2G42220			AT3G02940	AT2G31190	AT2G23910
AT3G17609	AT2G30070	AT2G03420	AT2G26975		AT3G23410	AT2G24645	AT2G21970	AT2G21370			AT3G09440	AT3G20370	AT2G42395			AT3G03770	AT2G31750	AT2G24120
AT3G17611	AT2G30490	AT2G03500	AT2G27402		AT3G23510	AT2G24762	AT2G22190	AT2G21560			AT3G09540	AT3G20600	AT2G42650			AT3G03780	AT2G32390	AT2G24540
AT3G17800	AT2G30520	AT2G03750	AT2G27420		AT3G23530	AT2G25150	AT2G22360	AT2G21960			AT3G11210	AT3G21055	AT2G42710			AT3G04030	AT2G32480	AT2G24560
AT3G18660	AT2G30540	AT2G04030	AT2G27840		AT3G23810	AT2G25160	AT2G22510	AT2G21970			AT3G11340	AT3G21510	AT2G42770			AT3G04060	AT2G32510	AT2G24645
AT3G19290	AT2G30570	AT2G04100	AT2G28305		AT3G23920	AT2G25450	AT2G22610	AT2G22360			AT3G11430	AT3G21670	AT2G42820			AT3G04140	AT2G32530	AT2G24762
AT3G19450	AT2G30950	AT2G04790	AT2G28320		AT3G24190	AT2G25530	AT2G22870	AT2G22420			AT3G11720	AT3G22310	AT2G43010			AT3G04290	AT2G32540	AT2G24820
AT3G20100	AT2G31070	AT2G04842	AT2G28510		AT3G24500	AT2G25620	AT2G22990	AT2G22510			AT3G12700	AT3G22550	AT2G43110			AT3G04420	AT2G32640	AT2G25090
AT3G20860	AT2G31160	AT2G05070	AT2G28550		AT3G24750	AT2G26150	AT2G23050	AT2G22540			AT3G13040	AT3G22620	AT2G43235			AT3G05180	AT2G32990	AT2G25355
AT3G21250	AT2G31180	AT2G05100	AT2G28880		AT3G24840	AT2G26170	AT2G23130	AT2G22920			AT3G13110	AT3G22830	AT2G43390			AT3G05400	AT2G33250	AT2G25450
AT3G21380	AT2G31570	AT2G05160	AT2G28900		AT3G25250	AT2G26480	AT2G23180	AT2G22980			AT3G13650	AT3G22840	AT2G43535			AT3G05600	AT2G33530	AT2G25530
AT3G21390	AT2G31750	AT2G05440	AT2G29090		AT3G26290	AT2G26800	AT2G23390	AT2G22990			AT3G14067	AT3G22910	AT2G43560			AT3G05800	AT2G33855	AT2G25680
AT3G21560	AT2G32020	AT2G05760	AT2G29290		AT3G26330	AT2G26975	AT2G23420	AT2G23130			AT3G14350	AT3G23410	AT2G43650			AT3G05936	AT2G33880	AT2G26040
AT3G21670	AT2G32190	AT2G06520	AT2G29310		AT3G26450	AT2G27370	AT2G23540	AT2G23180			AT3G14395	AT3G23580	AT2G43800			AT3G06510	AT2G34060	AT2G26480
AT3G21690	AT2G32480	AT2G07170	AT2G29450		AT3G26570	AT2G27420	AT2G23610	AT2G23340			AT3G14570	AT3G23670	AT2G43910			AT3G06880	AT2G34420	AT2G26500
AT3G21750	AT2G32510	AT2G07680	AT2G29630		AT3G27170	AT2G27510	AT2G23670	AT2G23390			AT3G14770	AT3G23810	AT2G44130			AT3G07195	AT2G34430	AT2G26580
AT3G21760	AT2G32530	AT2G13360	AT2G29650		AT3G27380	AT2G27820	AT2G23840	AT2G23420			AT3G14810	AT3G23890	AT2G44210			AT3G07360	AT2G34460	AT2G26900
AT3G22104	AT2G32540	AT2G14285	AT2G29760		AT3G27400	AT2G28250	AT2G24120	AT2G23540			AT3G14850	AT3G24420	AT2G44230			AT3G07700	AT2G34490	AT2G26975
AT3G22550	AT2G32640	AT2G14460	AT2G30010		AT3G27690	AT2G28550	AT2G24540	AT2G23590			AT3G15354	AT3G25560	AT2G44510			AT3G08040	AT2G34510	AT2G27300
AT3G22830	AT2G32990	AT2G14660	AT2G30040		AT3G28160	AT2G29090	AT2G24560	AT2G23600			AT3G15680	AT3G26290	AT2G44860			AT3G08660	AT2G34620	AT2G27385
AT3G22840	AT2G33250	AT2G14860	AT2G30070		AT3G28210	AT2G29450	AT2G24645	AT2G23610			AT3G15850	AT3G26330	AT2G45080			AT3G08730	AT2G34660	AT2G27402
AT3G22845	AT2G33255	AT2G15050	AT2G30424		AT3G29030	AT2G29500	AT2G24762	AT2G23630			AT3G16350	AT3G26450	AT2G45660			AT3G08940	AT2G34700	AT2G27420
AT3G23210	AT2G33530	AT2G15220	AT2G30520		AT3G29200	AT2G29650	AT2G24820	AT2G23670			AT3G16360	AT3G26570	AT2G45860			AT3G09070	AT2G34720	AT2G27775
AT3G23410	AT2G33710	AT2G15620	AT2G30540		AT3G29240	AT2G29660	AT2G25060	AT2G23690			AT3G16450	AT3G27200	AT2G45900			AT3G09440	AT2G34810	AT2G27840
AT3G23510	AT2G33855	AT2G15970	AT2G30570		AT3G29630	AT2G30010	AT2G25355	AT2G23840			AT3G16510	AT3G27400	AT2G46340			AT3G09520	AT2G34960	AT2G28250
AT3G23530	AT2G33880	AT2G16005	AT2G30950		AT3G30180	AT2G30040	AT2G25450	AT2G23910			AT3G16520	AT3G27550	AT2G46380			AT3G09540	AT2G35155	AT2G28320
AT3G23810	AT2G34060	AT2G16270	AT2G31040		AT3G30460	AT2G30070	AT2G25530	AT2G24120			AT3G16800	AT3G27690	AT2G46420			AT3G09650	AT2G35260	AT2G28550
AT3G23920	AT2G34420	AT2G16280	AT2G31070		AT3G44100	AT2G30210	AT2G26170	AT2G24280			AT3G16920	AT3G28160	AT2G46450			AT3G10050	AT2G35390	AT2G28720
AT3G24170	AT2G34430	AT2G16365	AT2G31750		AT3G44200	AT2G30490	AT2G26480	AT2G24540			AT3G17040	AT3G28210	AT2G46640			AT3G10815	AT2G35585	AT2G28880
AT3G24190	AT2G34460	AT2G16430	AT2G32390		AT3G44310	AT2G30520	AT2G26550	AT2G24560			AT3G17609	AT3G28220	AT2G46680			AT3G10840	AT2G35660	AT2G29090
AT3G24750	AT2G34490	AT2G16570	AT2G32480		AT3G44320	AT2G30540	AT2G26760	AT2G24645			AT3G17730	AT3G29030	AT2G47300			AT3G11210	AT2G35700	AT2G29290
AT3G24840	AT2G34510	AT2G16660	AT2G32500		AT3G44380	AT2G30570	AT2G26900	AT2G24762			AT3G17840	AT3G29320	AT2G47485			AT3G11410	AT2G35770	AT2G29310
AT3G25250	AT2G34620	AT2G16760	AT2G32510		AT3G44630	AT2G30870	AT2G26975	AT2G24820			AT3G18170	AT3G43580	AT2G48130			AT3G11430	AT2G35840	AT2G29630
AT3G26080	AT2G34660	AT2G16990	AT2G32530		AT3G44720	AT2G30950	AT2G27385	AT2G25060			AT3G18660	AT3G43600	AT2G48140			AT3G11720	AT2G35860	AT2G29650
AT3G26330	AT2G34720	AT2G17220	AT2G32540		AT3G44735	AT2G31070	AT2G27420	AT2G25355			AT3G18850	AT3G43670	AT3G01160			AT3G13040	AT2G35930	AT2G29720
AT3G26450	AT2G34810	AT2G17250	AT2G32640		AT3G44753	AT2G31160	AT2G27840	AT2G25450			AT3G19450	AT3G44550	AT3G01420			AT3G13600	AT2G35940	AT2G29740
AT3G26570	AT2G35155	AT2G17900	AT2G32860		AT3G44970	AT2G31180	AT2G28250	AT2G25510			AT3G20100	AT3G44630	AT3G01440			AT3G14067	AT2G35960	AT2G29760
AT3G27170	AT2G35260	AT2G18220	AT2G33210		AT3G45210	AT2G31570	AT2G28315	AT2G25530			AT3G20860	AT3G44970	AT3G01480			AT3G14270	AT2G36145	AT2G30010
AT3G27200	AT2G35585	AT2G18330	AT2G33250		AT3G45290	AT2G31750	AT2G28510	AT2G25680			AT3G21390	AT3G44990	AT3G01500			AT3G14420	AT2G36290	AT2G30040
AT3G27400	AT2G35660	AT2G18490	AT2G33530		AT3G46450	AT2G32020	AT2G28550	AT2G26040			AT3G21510	AT3G45160	AT3G01800			AT3G14570	AT2G36630	AT2G30070
AT3G27690	AT2G35700	AT2G18520	AT2G33560		AT3G46530	AT2G32190	AT2G28620	AT2G26480			AT3G21560	AT3G45210	AT3G02010			AT3G14650	AT2G36800	AT2G30424
AT3G28160	AT2G35770	AT2G18900	AT2G33710		AT3G46780	AT2G32300	AT2G28760	AT2G26500			AT3G21670	AT3G45290	AT3G02730			AT3G14770	AT2G36870	AT2G30520
AT3G28210	AT2G35860	AT2G18950	AT2G33855		AT3G47470	AT2G32480	AT2G28880	AT2G26580			AT3G21690	AT3G45680	AT3G02830			AT3G14810	AT2G36880	AT2G30570
AT3G29030	AT2G35930	AT2G19385	AT2G34060		AT3G47500	AT2G32510	AT2G29090	AT2G26760			AT3G21700	AT3G46170	AT3G02870			AT3G15090	AT2G36885	AT2G30950
AT3G29200	AT2G35940	AT2G19650	AT2G34260		AT3G47820	AT2G32530	AT2G29290	AT2G26900			AT3G21750	AT3G46490	AT3G02910			AT3G15354	AT2G36895	AT2G31060
AT3G29630	AT2G35960	AT2G20020	AT2G34357		AT3G47960	AT2G32540	AT2G29310	AT2G26975			AT3G21760	AT3G46540	AT3G02940			AT3G15470	AT2G37040	AT2G31070
AT3G30180	AT2G35980	AT2G20110	AT2G34420		AT3G48350	AT2G32690	AT2G29630	AT2G27140			AT3G22104	AT3G46630	AT3G03060			AT3G15680	AT2G37240	AT2G31750
AT3G30460	AT2G36145	AT2G20250	AT2G34430		AT3G48520	AT2G32990	AT2G29650	AT2G27385			AT3G22235	AT3G46780	AT3G03130			AT3G15850	AT2G37260	AT2G31990
AT3G44200	AT2G36290	AT2G20260	AT2G34460		AT3G48700	AT2G33050	AT2G30010	AT2G27402			AT3G22550	AT3G46870	AT3G03770			AT3G16350	AT2G37380	AT2G32220
AT3G44310	AT2G36630	AT2G20340	AT2G34490		AT3G48720	AT2G33250	AT2G30040	AT2G27420			AT3G22570	AT3G47470	AT3G04110			AT3G16360	AT2G37440	AT2G32480
AT3G44320	AT2G36870	AT2G20590	AT2G34510		AT3G49210	AT2G33255	AT2G30070	AT2G27840			AT3G22600	AT3G47500	AT3G04290			AT3G16520	AT2G37450	AT2G32510
AT3G44630	AT2G36880	AT2G20850	AT2G34620		AT3G49570	AT2G33530	AT2G30320	AT2G28510			AT3G22620	AT3G47960	AT3G04530			AT3G16800	AT2G37460	AT2G32530
AT3G44720	AT2G36885	AT2G21320	AT2G34810		AT3G50300	AT2G33855	AT2G30390	AT2G28550			AT3G22840	AT3G48350	AT3G04720			AT3G16920	AT2G37770	AT2G32540
AT3G44735	AT2G36895	AT2G21330	AT2G34960		AT3G50560	AT2G34060	AT2G30520	AT2G28880			AT3G22910	AT3G48700	AT3G05060			AT3G17040	AT2G37950	AT2G32640
AT3G45210	AT2G37040	AT2G21340	AT2G35155		AT3G50630	AT2G34420	AT2G30570	AT2G28900			AT3G23090	AT3G48720	AT3G05140			AT3G17130	AT2G37970	AT2G32940
AT3G45290	AT2G37090	AT2G21370	AT2G35260		AT3G50820	AT2G34430	AT2G30950	AT2G29090			AT3G23340	AT3G49240	AT3G05160			AT3G17510	AT2G38170	AT2G33210
AT3G46450	AT2G37240	AT2G21440	AT2G35390		AT3G50930	AT2G34460	AT2G31040	AT2G29290			AT3G23410	AT3G49330	AT3G05330			AT3G17609	AT2G38180	AT2G33250
AT3G46780	AT2G37380	AT2G21560	AT2G35660		AT3G51240	AT2G34490	AT2G31060	AT2G29310			AT3G23530	AT3G50270	AT3G05400			AT3G17800	AT2G38210	AT2G33530
AT3G47420	AT2G37440	AT2G21860	AT2G35770		AT3G51750	AT2G34510	AT2G31070	AT2G29320			AT3G23730	AT3G50300	AT3G05600			AT3G18170	AT2G38230	AT2G33680
AT3G47430	AT2G37460	AT2G21960	AT2G35930		AT3G52370	AT2G34620	AT2G31170	AT2G29630			AT3G23805	AT3G50310	AT3G05690			AT3G18660	AT2G38380	AT2G33855
AT3G47470	AT2G37770	AT2G21970	AT2G35940		AT3G52430	AT2G34660	AT2G31190	AT2G29650			AT3G23810	AT3G50400	AT3G05730			AT3G19370	AT2G38740	AT2G33880
AT3G47500	AT2G37970	AT2G22100	AT2G35960		AT3G52520	AT2G34700	AT2G31750	AT2G29720			AT3G24420	AT3G50560	AT3G05800			AT3G19450	AT2G38780	AT2G34060
AT3G47780	AT2G38180	AT2G22190	AT2G36080		AT3G52540	AT2G34720	AT2G32480	AT2G30010			AT3G24770	AT3G50820	AT3G06320			AT3G19970	AT2G39050	AT2G34260
AT3G47820	AT2G38230	AT2G22360	AT2G36145		AT3G52740	AT2G34810	AT2G32500	AT2G30040			AT3G25700	AT3G50970	AT3G06390			AT3G20100	AT2G39250	AT2G34357
AT3G47960	AT2G38380	AT2G22510	AT2G36290		AT3G53830	AT2G35155	AT2G32510	AT2G30070			AT3G26330	AT3G51240	AT3G06530			AT3G20860	AT2G39310	AT2G34420
AT3G48350	AT2G38540	AT2G22610	AT2G36630		AT3G54890	AT2G35260	AT2G32530	AT2G30390			AT3G26450	AT3G52370	AT3G06680			AT3G21390	AT2G39430	AT2G34430
AT3G48520	AT2G38740	AT2G22870	AT2G36800		AT3G54990	AT2G35470	AT2G32540	AT2G30520			AT3G26490	AT3G52540	AT3G06880			AT3G21510	AT2G39710	AT2G34460
AT3G48700	AT2G38780	AT2G22990	AT2G36870		AT3G55120	AT2G35585	AT2G32640	AT2G30540			AT3G26570	AT3G52720	AT3G07050			AT3G21560	AT2G39730	AT2G34490
AT3G49210	AT2G39050	AT2G23050	AT2G36885		AT3G55130	AT2G35660	AT2G32940	AT2G30570			AT3G26700	AT3G52740	AT3G07420			AT3G21670	AT2G39800	AT2G34510
AT3G50300	AT2G39250	AT2G23130	AT2G37240		AT3G56080	AT2G35700	AT2G33210	AT2G30950			AT3G27170	AT3G52840	AT3G07590			AT3G21690	AT2G40080	AT2G34610
AT3G50400	AT2G39310	AT2G23180	AT2G37380		AT3G56270	AT2G35770	AT2G33250	AT2G31040			AT3G27200	AT3G52900	AT3G07650			AT3G21750	AT2G40100	AT2G34620
AT3G50630	AT2G39710	AT2G23300	AT2G37420		AT3G56290	AT2G35860	AT2G33530	AT2G31070			AT3G27270	AT3G53190	AT3G07770			AT3G21760	AT2G40113	AT2G34660
AT3G50820	AT2G39730	AT2G23390	AT2G37660		AT3G56300	AT2G35930	AT2G33560	AT2G31750			AT3G27400	AT3G53250	AT3G08660			AT3G22104	AT2G40150	AT2G34700
AT3G50930	AT2G39800	AT2G23420	AT2G37690		AT3G56940	AT2G35940	AT2G33790	AT2G32010			AT3G27690	AT3G54600	AT3G08940			AT3G22550	AT2G40160	AT2G34810
AT3G50970	AT2G40080	AT2G23540	AT2G37970		AT3G57010	AT2G35960	AT2G33793	AT2G32100			AT3G28160	AT3G54710	AT3G08980			AT3G22840	AT2G40220	AT2G34960
AT3G51240	AT2G40100	AT2G23610	AT2G38210		AT3G57020	AT2G35980	AT2G33855	AT2G32480			AT3G28210	AT3G54890	AT3G09220			AT3G22845	AT2G40340	AT2G35155
AT3G51540	AT2G40150	AT2G23630	AT2G38230		AT3G57062	AT2G36100	AT2G33880	AT2G32500			AT3G29030	AT3G54900	AT3G10040			AT3G23210	AT2G40370	AT2G35260
AT3G51750	AT2G40160	AT2G23670	AT2G38300		AT3G57400	AT2G36145	AT2G34060	AT2G32510			AT3G29200	AT3G54990	AT3G10050			AT3G23410	AT2G40400	AT2G35390
AT3G52370	AT2G40220	AT2G23840	AT2G38330		AT3G57530	AT2G36290	AT2G34260	AT2G32530			AT3G29630	AT3G55010	AT3G10060			AT3G23510	AT2G40460	AT2G35660
AT3G52540	AT2G40370	AT2G24120	AT2G38380		AT3G57540	AT2G36630	AT2G34357	AT2G32540			AT3G29680	AT3G55090	AT3G10110			AT3G23530	AT2G40840	AT2G35770
AT3G52740	AT2G40400	AT2G24280	AT2G38390		AT3G57830	AT2G36870	AT2G34420	AT2G32640			AT3G43600	AT3G55120	AT3G10520			AT3G23810	AT2G40890	AT2G35940
AT3G52820	AT2G40460	AT2G24540	AT2G38460		AT3G58070	AT2G36880	AT2G34430	AT2G32860			AT3G43720	AT3G55510	AT3G10530			AT3G23920	AT2G40900	AT2G35960
AT3G53830	AT2G40890	AT2G24560	AT2G38540		AT3G59010	AT2G36885	AT2G34460	AT2G33210			AT3G44190	AT3G55660	AT3G10570			AT3G24170	AT2G41000	AT2G35980
AT3G54390	AT2G40900	AT2G24645	AT2G38780		AT3G59060	AT2G36895	AT2G34490	AT2G33250			AT3G44310	AT3G55690	AT3G11410			AT3G24190	AT2G41050	AT2G36100
AT3G54500	AT2G41000	AT2G24762	AT2G39250		AT3G59400	AT2G37040	AT2G34510	AT2G33480			AT3G44630	AT3G56080	AT3G11430			AT3G24750	AT2G41370	AT2G36145
AT3G54890	AT2G41050	AT2G24820	AT2G39310		AT3G59710	AT2G37060	AT2G34620	AT2G33530			AT3G44720	AT3G56250	AT3G11520			AT3G24840	AT2G41380	AT2G36290
AT3G54990	AT2G41300	AT2G25060	AT2G39560		AT3G61220	AT2G37090	AT2G34660	AT2G33550			AT3G45070	AT3G56290	AT3G11710			AT3G25250	AT2G41660	AT2G36630
AT3G55090	AT2G41370	AT2G25355	AT2G39710		AT3G61550	AT2G37170	AT2G34810	AT2G33560			AT3G45160	AT3G56940	AT3G11720			AT3G25410	AT2G41680	AT2G36800
AT3G55120	AT2G41380	AT2G25450	AT2G39730		AT3G61750	AT2G37180	AT2G35060	AT2G33790			AT3G45210	AT3G56990	AT3G11964			AT3G25560	AT2G41800	AT2G36870
AT3G55130	AT2G41660	AT2G25530	AT2G39800		AT3G61890	AT2G37240	AT2G35155	AT2G33855			AT3G45290	AT3G57010	AT3G12270			AT3G26290	AT2G41870	AT2G36885
AT3G56080	AT2G41680	AT2G26170	AT2G40080		AT3G62410	AT2G37380	AT2G35260	AT2G34060			AT3G45680	AT3G57020	AT3G12700			AT3G26450	AT2G42200	AT2G37040
AT3G56270	AT2G41800	AT2G26480	AT2G40100		AT3G63120	AT2G37580	AT2G35500	AT2G34170			AT3G45700	AT3G57400	AT3G12860			AT3G26570	AT2G42220	AT2G37220
AT3G56290	AT2G41810	AT2G26760	AT2G40220		AT3G63310	AT2G37770	AT2G35660	AT2G34357			AT3G46170	AT3G57520	AT3G13150			AT3G27110	AT2G42490	AT2G37240
AT3G56300	AT2G41870	AT2G26900	AT2G40330		AT4G00050	AT2G37950	AT2G35770	AT2G34420			AT3G46490	AT3G57540	AT3G13740			AT3G27170	AT2G42540	AT2G37260
AT3G56940	AT2G42220	AT2G27040	AT2G40340		AT4G00165	AT2G37970	AT2G35940	AT2G34430			AT3G46540	AT3G57940	AT3G13880			AT3G27200	AT2G42600	AT2G37310
AT3G57010	AT2G42490	AT2G27385	AT2G40360		AT4G00480	AT2G38170	AT2G35960	AT2G34460			AT3G46630	AT3G58650	AT3G13960			AT3G27400	AT2G43010	AT2G37380
AT3G57020	AT2G42600	AT2G27402	AT2G40370		AT4G01540	AT2G38230	AT2G35980	AT2G34490			AT3G47470	AT3G58660	AT3G14190			AT3G27690	AT2G43110	AT2G37440
AT3G57060	AT2G43010	AT2G27420	AT2G40400		AT4G01660	AT2G38380	AT2G36010	AT2G34510			AT3G47500	AT3G59060	AT3G14210			AT3G28160	AT2G43235	AT2G37460
AT3G57062	AT2G43235	AT2G27840	AT2G40460		AT4G01680	AT2G38390	AT2G36145	AT2G34620			AT3G47960	AT3G59400	AT3G14760			AT3G28220	AT2G43800	AT2G37690
AT3G57540	AT2G43445	AT2G28250	AT2G40840		AT4G02890	AT2G38540	AT2G36290	AT2G34700			AT3G48350	AT3G59670	AT3G14770			AT3G29030	AT2G43870	AT2G37970
AT3G57830	AT2G43570	AT2G28315	AT2G40900		AT4G02940	AT2G38710	AT2G36630	AT2G34810			AT3G48700	AT3G59780	AT3G14810			AT3G29200	AT2G43910	AT2G38210
AT3G58070	AT2G43800	AT2G28510	AT2G41000		AT4G03965	AT2G38740	AT2G36870	AT2G34960			AT3G48720	AT3G61220	AT3G15080			AT3G29630	AT2G44290	AT2G38230
AT3G59010	AT2G43870	AT2G28550	AT2G41040		AT4G04020	AT2G38780	AT2G36885	AT2G35060			AT3G49330	AT3G61380	AT3G15354			AT3G30180	AT2G44300	AT2G38330
AT3G59060	AT2G43910	AT2G28620	AT2G41300		AT4G04610	AT2G39050	AT2G37090	AT2G35155			AT3G50220	AT3G61470	AT3G15357			AT3G30460	AT2G44940	AT2G38380
AT3G59140	AT2G44210	AT2G28760	AT2G41370		AT4G04750	AT2G39250	AT2G37240	AT2G35260			AT3G50270	AT3G61750	AT3G15550			AT3G43600	AT2G45080	AT2G38390
AT3G59220	AT2G44290	AT2G28870	AT2G41380		AT4G04830	AT2G39310	AT2G37380	AT2G35390			AT3G50300	AT3G61820	AT3G15680			AT3G44100	AT2G45300	AT2G38460
AT3G59400	AT2G44300	AT2G28880	AT2G41660		AT4G04840	AT2G39430	AT2G37420	AT2G35500			AT3G50310	AT3G61890	AT3G15720			AT3G44200	AT2G45560	AT2G38540
AT3G59710	AT2G44940	AT2G29090	AT2G41680		AT4G04850	AT2G39710	AT2G37440	AT2G35660			AT3G50560	AT3G61950	AT3G15850			AT3G44310	AT2G45890	AT2G38740
AT3G59780	AT2G45080	AT2G29310	AT2G41800		AT4G05010	AT2G39730	AT2G37450	AT2G35770			AT3G50570	AT3G62410	AT3G16000			AT3G44320	AT2G45900	AT2G38780
AT3G61220	AT2G45890	AT2G29630	AT2G41870		AT4G05050	AT2G40080	AT2G37460	AT2G35930			AT3G50630	AT4G00050	AT3G16080			AT3G44550	AT2G46340	AT2G39250
AT3G61750	AT2G46340	AT2G29650	AT2G41990		AT4G05100	AT2G40100	AT2G37660	AT2G35940			AT3G50685	AT4G00165	AT3G16140			AT3G44630	AT2G46420	AT2G39310
AT3G61890	AT2G46380	AT2G29670	AT2G42220		AT4G08930	AT2G40113	AT2G37690	AT2G35960			AT3G50820	AT4G00480	AT3G16150			AT3G44720	AT2G46450	AT2G39710
AT3G62410	AT2G46410	AT2G29890	AT2G42350		AT4G09350	AT2G40150	AT2G37970	AT2G35980			AT3G50840	AT4G00950	AT3G16220			AT3G44735	AT2G46630	AT2G39730
AT3G63310	AT2G46420	AT2G30010	AT2G42600		AT4G09750	AT2G40160	AT2G38080	AT2G36145			AT3G50930	AT4G01450	AT3G16350			AT3G45160	AT2G46790	AT2G39800
AT4G00050	AT2G46450	AT2G30040	AT2G42710		AT4G10040	AT2G40220	AT2G38230	AT2G36290			AT3G50970	AT4G01883	AT3G16450			AT3G45210	AT2G46830	AT2G39880
AT4G00480	AT2G46630	AT2G30070	AT2G42770		AT4G10310	AT2G40400	AT2G38330	AT2G36630			AT3G51240	AT4G01990	AT3G16530			AT3G45290	AT2G47800	AT2G39890
AT4G00900	AT2G46640	AT2G30320	AT2G42975		AT4G10390	AT2G40460	AT2G38380	AT2G36690			AT3G51860	AT4G02400	AT3G16650			AT3G45680	AT2G47890	AT2G40080
AT4G01540	AT2G46760	AT2G30390	AT2G43110		AT4G11330	AT2G40890	AT2G38460	AT2G36870			AT3G52360	AT4G02630	AT3G16660			AT3G47070	AT2G48020	AT2G40100
AT4G01630	AT2G46790	AT2G30520	AT2G43235		AT4G11360	AT2G40900	AT2G38540	AT2G36885			AT3G52370	AT4G02770	AT3G16800			AT3G47400	AT2G48080	AT2G40150
AT4G01660	AT2G46820	AT2G30540	AT2G43560		AT4G11570	AT2G41000	AT2G38780	AT2G36895			AT3G52470	AT4G03100	AT3G16810			AT3G47470	AT2G48130	AT2G40220
AT4G02890	AT2G46830	AT2G30570	AT2G43650		AT4G11600	AT2G41050	AT2G39190	AT2G37130			AT3G52520	AT4G04750	AT3G16840			AT3G47500	AT2G48140	AT2G40330
AT4G02940	AT2G47490	AT2G30950	AT2G43800		AT4G11660	AT2G41290	AT2G39250	AT2G37220			AT3G52540	AT4G04840	AT3G16870			AT3G47780	AT3G01060	AT2G40340
AT4G03965	AT2G47540	AT2G31040	AT2G43910		AT4G12000	AT2G41300	AT2G39310	AT2G37240			AT3G52740	AT4G04850	AT3G17040			AT3G47820	AT3G01440	AT2G40360
AT4G04020	AT2G47800	AT2G31060	AT2G44290		AT4G12310	AT2G41370	AT2G39510	AT2G37380			AT3G53260	AT4G04940	AT3G17510			AT3G47960	AT3G01500	AT2G40370
AT4G04840	AT2G48080	AT2G31070	AT2G44940		AT4G12400	AT2G41380	AT2G39710	AT2G37420			AT3G53830	AT4G05180	AT3G17609			AT3G48350	AT3G01550	AT2G40400
AT4G04850	AT2G48130	AT2G31170	AT2G45080		AT4G12410	AT2G41660	AT2G39730	AT2G37450			AT3G54600	AT4G05410	AT3G17790			AT3G48700	AT3G01810	AT2G40460
AT4G05010	AT2G48140	AT2G31180	AT2G45680		AT4G12910	AT2G41800	AT2G39800	AT2G37660			AT3G54890	AT4G08300	AT3G17830			AT3G49160	AT3G02380	AT2G40700
AT4G05020	AT3G01060	AT2G31190	AT2G45830		AT4G13010	AT2G41870	AT2G40080	AT2G37970			AT3G54900	AT4G09350	AT3G18130			AT3G49210	AT3G02730	AT2G40840
AT4G05100	AT3G01420	AT2G31530	AT2G45900		AT4G14580	AT2G42220	AT2G40100	AT2G38230			AT3G54950	AT4G09500	AT3G18260			AT3G50220	AT3G02830	AT2G40900
AT4G08160	AT3G01440	AT2G31750	AT2G46070		AT4G14690	AT2G42350	AT2G40150	AT2G38300			AT3G54990	AT4G09650	AT3G18510			AT3G50300	AT3G02910	AT2G41300
AT4G08910	AT3G01500	AT2G32390	AT2G46160		AT4G15248	AT2G42490	AT2G40220	AT2G38330			AT3G55090	AT4G09760	AT3G18580			AT3G50630	AT3G02940	AT2G41370
AT4G08930	AT3G01810	AT2G32480	AT2G46340		AT4G15430	AT2G42600	AT2G40360	AT2G38380			AT3G55120	AT4G10340	AT3G18600			AT3G50820	AT3G03640	AT2G41380
AT4G09350	AT3G02380	AT2G32510	AT2G46380		AT4G15500	AT2G42975	AT2G40370	AT2G38390			AT3G55130	AT4G11140	AT3G18610			AT3G50840	AT3G03660	AT2G41660
AT4G09750	AT3G02730	AT2G32530	AT2G46410		AT4G15620	AT2G43010	AT2G40400	AT2G38460			AT3G55290	AT4G11460	AT3G18890			AT3G50930	AT3G03770	AT2G41680
AT4G10040	AT3G02830	AT2G32540	AT2G46420		AT4G15630	AT2G43445	AT2G40460	AT2G38540			AT3G55990	AT4G12310	AT3G19030			AT3G50970	AT3G03780	AT2G41870
AT4G10310	AT3G02850	AT2G32640	AT2G46450		AT4G15765	AT2G43800	AT2G40840	AT2G38780			AT3G56080	AT4G12440	AT3G19050			AT3G51240	AT3G04110	AT2G41990
AT4G11330	AT3G02870	AT2G32940	AT2G46630		AT4G15810	AT2G43870	AT2G40900	AT2G39250			AT3G56250	AT4G12580	AT3G19370			AT3G51750	AT3G04290	AT2G42200
AT4G11350	AT3G02910	AT2G33210	AT2G46640		AT4G15920	AT2G43910	AT2G41290	AT2G39310			AT3G56290	AT4G12800	AT3G19440			AT3G52370	AT3G04420	AT2G42220
AT4G11360	AT3G02940	AT2G33250	AT2G46720		AT4G16140	AT2G44210	AT2G41300	AT2G39710			AT3G56370	AT4G12830	AT3G19850			AT3G52430	AT3G04790	AT2G42395
AT4G11570	AT3G03660	AT2G33530	AT2G46735		AT4G16370	AT2G44290	AT2G41370	AT2G39730			AT3G56940	AT4G12890	AT3G20100			AT3G52540	AT3G04870	AT2G42540
AT4G11600	AT3G03770	AT2G33560	AT2G46790		AT4G16380	AT2G44300	AT2G41380	AT2G40080			AT3G57010	AT4G13580	AT3G20150			AT3G52720	AT3G05030	AT2G42600
AT4G12000	AT3G03780	AT2G33790	AT2G46820		AT4G16447	AT2G44940	AT2G41660	AT2G40100			AT3G57020	AT4G14330	AT3G20440			AT3G52740	AT3G05180	AT2G42650
AT4G12310	AT3G04290	AT2G33793	AT2G46830		AT4G16750	AT2G45080	AT2G41680	AT2G40220			AT3G57062	AT4G14580	AT3G20600			AT3G52900	AT3G05400	AT2G42770
AT4G12400	AT3G04420	AT2G33880	AT2G47485		AT4G16980	AT2G45720	AT2G41800	AT2G40330			AT3G57400	AT4G14650	AT3G20860			AT3G53260	AT3G05600	AT2G43010
AT4G12410	AT3G04790	AT2G34060	AT2G47540		AT4G17090	AT2G45890	AT2G41870	AT2G40340			AT3G57530	AT4G14690	AT3G21055			AT3G54500	AT3G05800	AT2G43110
AT4G13010	AT3G04810	AT2G34260	AT2G48130		AT4G17670	AT2G46160	AT2G42220	AT2G40360			AT3G57540	AT4G14760	AT3G21260			AT3G54890	AT3G05936	AT2G43235
AT4G13930	AT3G05030	AT2G34357	AT2G48140		AT4G17680	AT2G46340	AT2G42600	AT2G40370			AT3G57830	AT4G15248	AT3G21270			AT3G54950	AT3G06470	AT2G43390
AT4G14150	AT3G05180	AT2G34420	AT3G01060		AT4G17770	AT2G46420	AT2G42710	AT2G40400			AT3G59010	AT4G15430	AT3G21510			AT3G54990	AT3G06510	AT2G43560
AT4G14690	AT3G05400	AT2G34430	AT3G01440		AT4G18010	AT2G46430	AT2G42770	AT2G40460			AT3G59060	AT4G15500	AT3G21540			AT3G55090	AT3G06530	AT2G43650
AT4G15248	AT3G05600	AT2G34460	AT3G01480		AT4G18020	AT2G46450	AT2G43010	AT2G40840			AT3G59400	AT4G15510	AT3G21670			AT3G55120	AT3G06880	AT2G43800
AT4G15430	AT3G05800	AT2G34490	AT3G01500		AT4G18422	AT2G46535	AT2G43110	AT2G40900			AT3G60280	AT4G15620	AT3G21800			AT3G55290	AT3G07195	AT2G43910
AT4G15500	AT3G05936	AT2G34510	AT3G01550		AT4G19450	AT2G46630	AT2G43235	AT2G41290			AT3G61220	AT4G15630	AT3G21950			AT3G56080	AT3G07360	AT2G43920
AT4G15560	AT3G06510	AT2G34620	AT3G01670		AT4G21440	AT2G46640	AT2G43560	AT2G41300			AT3G61380	AT4G15765	AT3G22310			AT3G56250	AT3G07700	AT2G44130
AT4G15620	AT3G06880	AT2G34660	AT3G01680		AT4G21870	AT2G46790	AT2G43570	AT2G41370			AT3G61490	AT4G15920	AT3G22550			AT3G56290	AT3G08040	AT2G44230
AT4G15630	AT3G07090	AT2G34810	AT3G01950		AT4G22560	AT2G46820	AT2G43650	AT2G41380			AT3G61550	AT4G16230	AT3G22660			AT3G56300	AT3G08660	AT2G44290
AT4G15660	AT3G07700	AT2G34960	AT3G02120		AT4G22690	AT2G46830	AT2G43800	AT2G41660			AT3G61590	AT4G16370	AT3G22830			AT3G56940	AT3G08730	AT2G44510
AT4G15810	AT3G08040	AT2G35060	AT3G02140		AT4G22710	AT2G46930	AT2G43870	AT2G41680			AT3G61750	AT4G16630	AT3G22910			AT3G57010	AT3G08940	AT2G44670
AT4G16140	AT3G08500	AT2G35155	AT3G02380		AT4G23493	AT2G47490	AT2G43910	AT2G41800			AT3G61820	AT4G16750	AT3G23370			AT3G57020	AT3G09440	AT2G44860
AT4G16370	AT3G08660	AT2G35260	AT3G02730		AT4G23496	AT2G47540	AT2G44130	AT2G41870			AT3G61950	AT4G16950	AT3G23390			AT3G57062	AT3G09520	AT2G44940
AT4G16690	AT3G08730	AT2G35390	AT3G02830		AT4G23570	AT2G47800	AT2G44290	AT2G41990			AT3G62410	AT4G17090	AT3G23410			AT3G57400	AT3G09540	AT2G45080
AT4G17090	AT3G08940	AT2G35500	AT3G02910		AT4G23680	AT2G48130	AT2G45080	AT2G42220			AT3G63010	AT4G17470	AT3G23580			AT3G57530	AT3G09650	AT2G45560
AT4G17670	AT3G09220	AT2G35660	AT3G02940		AT4G23770	AT2G48140	AT2G45560	AT2G42350			AT3G63120	AT4G17770	AT3G23620			AT3G57540	AT3G10050	AT2G45660
AT4G17680	AT3G09350	AT2G35770	AT3G03630		AT4G23920	AT3G01060	AT2G46340	AT2G42600			AT3G63200	AT4G18440	AT3G23670			AT3G57830	AT3G10060	AT2G45860
AT4G17770	AT3G09440	AT2G35940	AT3G03770		AT4G23990	AT3G01120	AT2G46380	AT2G42660			AT3G63210	AT4G18780	AT3G23830			AT3G58070	AT3G10160	AT2G45900
AT4G18010	AT3G09520	AT2G35960	AT3G04290		AT4G24120	AT3G01440	AT2G46420	AT2G42770			AT4G00050	AT4G18810	AT3G24310			AT3G59060	AT3G10270	AT2G46340
AT4G18020	AT3G09540	AT2G35980	AT3G04420		AT4G24130	AT3G01500	AT2G46450	AT2G43110			AT4G00330	AT4G19380	AT3G24420			AT3G59400	AT3G10530	AT2G46420
AT4G18550	AT3G10050	AT2G36010	AT3G04550		AT4G24780	AT3G01810	AT2G46630	AT2G43235			AT4G00360	AT4G19420	AT3G25560			AT3G59780	AT3G11410	AT2G46450
AT4G18780	AT3G10160	AT2G36145	AT3G04650		AT4G24790	AT3G01950	AT2G46640	AT2G43520			AT4G00400	AT4G19450	AT3G25640			AT3G61220	AT3G11430	AT2G46630
AT4G18810	AT3G10570	AT2G36200	AT3G04790		AT4G24960	AT3G02380	AT2G46680	AT2G43560			AT4G00480	AT4G19975	AT3G25940			AT3G61380	AT3G11550	AT2G46640
AT4G19450	AT3G11090	AT2G36290	AT3G05140		AT4G25290	AT3G02730	AT2G46760	AT2G43620			AT4G00900	AT4G20240	AT3G26080			AT3G61590	AT3G11720	AT2G46680
AT4G21440	AT3G11340	AT2G36630	AT3G05180		AT4G25640	AT3G02830	AT2G46790	AT2G43800			AT4G01070	AT4G20430	AT3G26180			AT3G61750	AT3G11964	AT2G46790
AT4G21870	AT3G11402	AT2G36870	AT3G05330		AT4G25700	AT3G02910	AT2G46820	AT2G43910			AT4G01450	AT4G21440	AT3G26490			AT3G61820	AT3G12200	AT2G48130
AT4G21940	AT3G11430	AT2G36885	AT3G05400		AT4G25830	AT3G02940	AT2G46910	AT2G43920			AT4G01630	AT4G21820	AT3G26740			AT3G61890	AT3G12700	AT2G48140
AT4G22560	AT3G11720	AT2G37090	AT3G05600		AT4G26150	AT3G03660	AT2G47540	AT2G44130			AT4G02590	AT4G21870	AT3G27550			AT3G61920	AT3G12860	AT3G01060
AT4G23250	AT3G12580	AT2G37240	AT3G05690		AT4G26790	AT3G03770	AT2G47920	AT2G44210			AT4G02630	AT4G21910	AT3G27690			AT3G61950	AT3G13040	AT3G01160
AT4G23493	AT3G12700	AT2G37380	AT3G05730		AT4G27030	AT3G03780	AT2G48130	AT2G44290			AT4G02700	AT4G21940	AT3G28160			AT3G62410	AT3G13110	AT3G01420
AT4G23496	AT3G13040	AT2G37420	AT3G05800		AT4G27410	AT3G04060	AT2G48140	AT2G45080			AT4G02770	AT4G21960	AT3G28210			AT3G62610	AT3G13150	AT3G01440
AT4G23570	AT3G13110	AT2G37440	AT3G05936		AT4G27520	AT3G04110	AT3G01060	AT2G45190			AT4G04750	AT4G22560	AT3G29030			AT3G63010	AT3G13960	AT3G01480
AT4G23770	AT3G13470	AT2G37450	AT3G06390		AT4G27560	AT3G04140	AT3G01420	AT2G45560			AT4G04840	AT4G22570	AT3G29630			AT3G63200	AT3G14067	AT3G01500
AT4G23920	AT3G14170	AT2G37460	AT3G06510		AT4G27657	AT3G04290	AT3G01440	AT2G45660			AT4G04850	AT4G22690	AT3G42670			AT4G00050	AT3G14210	AT3G01550
AT4G23990	AT3G14200	AT2G37660	AT3G06530		AT4G27820	AT3G04420	AT3G01480	AT2G45740			AT4G05100	AT4G22755	AT3G42850			AT4G00480	AT3G14270	AT3G01800
AT4G24130	AT3G14350	AT2G37690	AT3G06680		AT4G27940	AT3G04790	AT3G01500	AT2G45830			AT4G05170	AT4G22880	AT3G44050			AT4G00900	AT3G14310	AT3G02010
AT4G24780	AT3G14395	AT2G37970	AT3G06880		AT4G28250	AT3G05030	AT3G01550	AT2G45850			AT4G08300	AT4G22890	AT3G44205			AT4G01070	AT3G14350	AT3G02380
AT4G24790	AT3G14420	AT2G38080	AT3G07090		AT4G28290	AT3G05180	AT3G01670	AT2G45900			AT4G08930	AT4G23020	AT3G44540			AT4G01540	AT3G14395	AT3G02730
AT4G24960	AT3G14540	AT2G38230	AT3G07420		AT4G28660	AT3G05400	AT3G01680	AT2G46070			AT4G09490	AT4G23680	AT3G44550			AT4G01630	AT3G14420	AT3G02830
AT4G25290	AT3G14570	AT2G38280	AT3G07650		AT4G28680	AT3G05600	AT3G01710	AT2G46100			AT4G09500	AT4G23800	AT3G44630			AT4G01660	AT3G14540	AT3G02910
AT4G25640	AT3G14720	AT2G38330	AT3G07700		AT4G28780	AT3G05800	AT3G01800	AT2G46160			AT4G09650	AT4G23990	AT3G44750			AT4G02630	AT3G14570	AT3G02940
AT4G25700	AT3G14770	AT2G38380	AT3G07770		AT4G28840	AT3G05936	AT3G01810	AT2G46340			AT4G09750	AT4G24120	AT3G44970			AT4G03100	AT3G14650	AT3G03060
AT4G25830	AT3G14810	AT2G38460	AT3G08730		AT4G29590	AT3G06410	AT3G01950	AT2G46380			AT4G10310	AT4G24130	AT3G45210			AT4G04750	AT3G14690	AT3G03770
AT4G25910	AT3G14850	AT2G38540	AT3G08940		AT4G29680	AT3G06470	AT3G02120	AT2G46420			AT4G10340	AT4G24790	AT3G45290			AT4G04840	AT3G14720	AT3G04020
AT4G26150	AT3G15090	AT2G38780	AT3G09220		AT4G29800	AT3G06510	AT3G02380	AT2G46450			AT4G10390	AT4G25050	AT3G46490			AT4G04850	AT3G14770	AT3G04110
AT4G26200	AT3G15354	AT2G39190	AT3G09350		AT4G29930	AT3G06880	AT3G02640	AT2G46630			AT4G10770	AT4G25290	AT3G46530			AT4G05050	AT3G14810	AT3G04290
AT4G26790	AT3G15357	AT2G39220	AT3G09440		AT4G30460	AT3G07090	AT3G02730	AT2G46640			AT4G11210	AT4G25340	AT3G46540			AT4G05100	AT3G14850	AT3G04420
AT4G27030	AT3G15680	AT2G39250	AT3G09520		AT4G30470	AT3G07360	AT3G02830	AT2G46720			AT4G11360	AT4G25630	AT3G46630			AT4G08150	AT3G14940	AT3G04550
AT4G27410	AT3G15720	AT2G39310	AT3G10040		AT4G31320	AT3G07700	AT3G02870	AT2G46820			AT4G11570	AT4G25910	AT3G46700			AT4G08160	AT3G15354	AT3G04650
AT4G27520	AT3G15850	AT2G39510	AT3G10050		AT4G31470	AT3G08040	AT3G02910	AT2G47540			AT4G12310	AT4G26050	AT3G46780			AT4G08870	AT3G15357	AT3G04720
AT4G27560	AT3G16150	AT2G39710	AT3G10060		AT4G31800	AT3G08660	AT3G02940	AT2G48130			AT4G12580	AT4G26140	AT3G46870			AT4G08930	AT3G15570	AT3G04790
AT4G27657	AT3G16340	AT2G39730	AT3G10110		AT4G31870	AT3G08730	AT3G03060	AT2G48140			AT4G12800	AT4G26150	AT3G47250			AT4G09350	AT3G15680	AT3G05060
AT4G27940	AT3G16350	AT2G39800	AT3G10530		AT4G32290	AT3G08940	AT3G03130	AT3G01060			AT4G13010	AT4G26660	AT3G47470			AT4G09500	AT3G15720	AT3G05180
AT4G28080	AT3G16430	AT2G40080	AT3G10570		AT4G32980	AT3G09270	AT3G03630	AT3G01440			AT4G14440	AT4G26790	AT3G47500			AT4G09750	AT3G15850	AT3G05400
AT4G28250	AT3G16450	AT2G40100	AT3G10815		AT4G33010	AT3G09350	AT3G03710	AT3G01480			AT4G14580	AT4G27030	AT3G47860			AT4G10040	AT3G16000	AT3G05600
AT4G28290	AT3G16560	AT2G40150	AT3G10840		AT4G33040	AT3G09440	AT3G03770	AT3G01500			AT4G14650	AT4G27300	AT3G48020			AT4G10120	AT3G16150	AT3G05730
AT4G28660	AT3G16660	AT2G40220	AT3G11090		AT4G33660	AT3G09520	AT3G04290	AT3G01550			AT4G14690	AT4G27410	AT3G48350			AT4G10340	AT3G16330	AT3G05800
AT4G28680	AT3G16800	AT2G40340	AT3G11402		AT4G34000	AT3G09540	AT3G04420	AT3G01660			AT4G15248	AT4G27520	AT3G48360			AT4G10390	AT3G16340	AT3G05880
AT4G28840	AT3G16920	AT2G40360	AT3G11430		AT4G34610	AT3G09650	AT3G04550	AT3G01670			AT4G15500	AT4G27560	AT3G48420			AT4G11210	AT3G16350	AT3G06390
AT4G29590	AT3G17040	AT2G40370	AT3G11520		AT4G34630	AT3G10050	AT3G04650	AT3G01680			AT4G15510	AT4G27700	AT3G48450			AT4G11330	AT3G16360	AT3G06470
AT4G29680	AT3G17070	AT2G40400	AT3G11720		AT4G34730	AT3G10815	AT3G04790	AT3G01800			AT4G15620	AT4G27820	AT3G48720			AT4G11360	AT3G16450	AT3G06510
AT4G29920	AT3G17130	AT2G40460	AT3G12700		AT4G34740	AT3G11090	AT3G04810	AT3G01950			AT4G15630	AT4G27950	AT3G48830			AT4G11570	AT3G16520	AT3G06530
AT4G29930	AT3G17510	AT2G40700	AT3G12780		AT4G34950	AT3G11340	AT3G05030	AT3G02380			AT4G15765	AT4G28250	AT3G49160			AT4G12310	AT3G16560	AT3G06680
AT4G30460	AT3G17609	AT2G40840	AT3G12860		AT4G35250	AT3G11402	AT3G05060	AT3G02640			AT4G15920	AT4G28660	AT3G49180			AT4G12830	AT3G16800	AT3G06880
AT4G30470	AT3G17611	AT2G40900	AT3G13150		AT4G35560	AT3G11430	AT3G05180	AT3G02730			AT4G15960	AT4G28680	AT3G49240			AT4G13010	AT3G16810	AT3G07050
AT4G31320	AT3G17730	AT2G41170	AT3G13470		AT4G35690	AT3G11720	AT3G05330	AT3G02830			AT4G16140	AT4G28750	AT3G49320			AT4G13510	AT3G17040	AT3G07590
AT4G31390	AT3G18170	AT2G41290	AT3G13880		AT4G36220	AT3G12580	AT3G05400	AT3G02910			AT4G16370	AT4G28780	AT3G49330			AT4G13930	AT3G17130	AT3G07650
AT4G31470	AT3G18440	AT2G41300	AT3G14190		AT4G36500	AT3G12700	AT3G05600	AT3G02940			AT4G16380	AT4G29510	AT3G49420			AT4G14580	AT3G17420	AT3G07700
AT4G31870	AT3G18660	AT2G41370	AT3G14200		AT4G36530	AT3G13110	AT3G05625	AT3G03770			AT4G16447	AT4G29800	AT3G49690			AT4G14650	AT3G17510	AT3G07770
AT4G31920	AT3G18890	AT2G41380	AT3G14210		AT4G36610	AT3G13650	AT3G05800	AT3G04110			AT4G16563	AT4G29930	AT3G49780			AT4G14690	AT3G17609	AT3G08040
AT4G32980	AT3G19000	AT2G41660	AT3G14415		AT4G36830	AT3G14067	AT3G06390	AT3G04290			AT4G16980	AT4G30250	AT3G50270			AT4G15248	AT3G18170	AT3G08505
AT4G33010	AT3G19030	AT2G41680	AT3G14420		AT4G37150	AT3G14200	AT3G06470	AT3G04420			AT4G17470	AT4G30460	AT3G50310			AT4G15430	AT3G18440	AT3G08660
AT4G33040	AT3G19170	AT2G41800	AT3G14620		AT4G37160	AT3G14310	AT3G06510	AT3G04550			AT4G17770	AT4G30800	AT3G50400			AT4G15500	AT3G18500	AT3G08940
AT4G33330	AT3G19370	AT2G41870	AT3G14760		AT4G37240	AT3G14350	AT3G06530	AT3G04650			AT4G19420	AT4G31210	AT3G50560			AT4G15510	AT3G18890	AT3G08980
AT4G33440	AT3G19430	AT2G42220	AT3G14770		AT4G37410	AT3G14395	AT3G06680	AT3G04720			AT4G19450	AT4G31730	AT3G50700			AT4G15620	AT3G19030	AT3G09220
AT4G33550	AT3G19450	AT2G42600	AT3G14810		AT4G37470	AT3G14420	AT3G06880	AT3G04790			AT4G19975	AT4G31910	AT3G50820			AT4G15630	AT3G19170	AT3G09440
AT4G33660	AT3G19480	AT2G42650	AT3G14930		AT4G37680	AT3G14690	AT3G07420	AT3G04810			AT4G20240	AT4G32780	AT3G50920			AT4G15765	AT3G19340	AT3G09520
AT4G34000	AT3G20100	AT2G42710	AT3G15080		AT4G37730	AT3G14770	AT3G07700	AT3G05140			AT4G21440	AT4G32940	AT3G50970			AT4G15810	AT3G19370	AT3G09540
AT4G34240	AT3G20370	AT2G42770	AT3G15090		AT4G37760	AT3G14810	AT3G07770	AT3G05160			AT4G21870	AT4G32980	AT3G51240			AT4G15920	AT3G19440	AT3G10040
AT4G34610	AT3G20860	AT2G42975	AT3G15354		AT4G37800	AT3G14850	AT3G08040	AT3G05180			AT4G22120	AT4G33010	AT3G51660			AT4G16140	AT3G19450	AT3G10050
AT4G34630	AT3G21055	AT2G43010	AT3G15357		AT4G38060	AT3G15090	AT3G08500	AT3G05600			AT4G22270	AT4G33330	AT3G51740			AT4G16370	AT3G19480	AT3G10060
AT4G34730	AT3G21070	AT2G43110	AT3G15360		AT4G38080	AT3G15354	AT3G08660	AT3G05625			AT4G22560	AT4G33470	AT3G52040			AT4G16380	AT3G20100	AT3G10110
AT4G34740	AT3G21250	AT2G43120	AT3G15680		AT4G38620	AT3G15357	AT3G08730	AT3G05690			AT4G22570	AT4G33550	AT3G52110			AT4G16447	AT3G20370	AT3G10160
AT4G34990	AT3G21390	AT2G43235	AT3G15720		AT4G38840	AT3G15680	AT3G08940	AT3G05730			AT4G22610	AT4G33660	AT3G52540			AT4G16563	AT3G20440	AT3G10270
AT4G35250	AT3G21420	AT2G43390	AT3G15800		AT4G38960	AT3G15720	AT3G09220	AT3G06390			AT4G22690	AT4G34610	AT3G52720			AT4G16980	AT3G20860	AT3G10520
AT4G35350	AT3G21510	AT2G43560	AT3G15850		AT4G39010	AT3G15810	AT3G09540	AT3G06470			AT4G22710	AT4G34740	AT3G52740			AT4G17090	AT3G21070	AT3G10530
AT4G35560	AT3G21550	AT2G43570	AT3G16000		AT4G39510	AT3G15850	AT3G10040	AT3G06510			AT4G23493	AT4G34900	AT3G52840			AT4G17470	AT3G21250	AT3G10570
AT4G35690	AT3G21560	AT2G43650	AT3G16080		AT5G01015	AT3G16150	AT3G10050	AT3G06530			AT4G23500	AT4G34950	AT3G53190			AT4G17670	AT3G21390	AT3G10815
AT4G36530	AT3G21670	AT2G43800	AT3G16140		AT5G01260	AT3G16330	AT3G10060	AT3G06680			AT4G23740	AT4G35160	AT3G53250			AT4G17770	AT3G21420	AT3G11410
AT4G36610	AT3G21690	AT2G43870	AT3G16330		AT5G01410	AT3G16350	AT3G10110	AT3G06880			AT4G23990	AT4G35250	AT3G53360			AT4G18010	AT3G21510	AT3G11430
AT4G36710	AT3G21750	AT2G43910	AT3G16350		AT5G01520	AT3G16400	AT3G10160	AT3G07420			AT4G24120	AT4G35350	AT3G53510			AT4G18020	AT3G21540	AT3G11720
AT4G36830	AT3G21760	AT2G44130	AT3G16450		AT5G01550	AT3G16450	AT3G10270	AT3G07650			AT4G24130	AT4G36220	AT3G53680			AT4G18422	AT3G21560	AT3G11964
AT4G37150	AT3G22104	AT2G44290	AT3G16520		AT5G01740	AT3G16510	AT3G10310	AT3G07700			AT4G24790	AT4G36230	AT3G53800			AT4G18660	AT3G21670	AT3G12700
AT4G37160	AT3G22370	AT2G44510	AT3G16530		AT5G01820	AT3G16560	AT3G10530	AT3G07770			AT4G24960	AT4G36240	AT3G53940			AT4G18780	AT3G21690	AT3G12860
AT4G37370	AT3G22550	AT2G44940	AT3G16660		AT5G01840	AT3G16570	AT3G10840	AT3G08660			AT4G25290	AT4G36530	AT3G54710			AT4G18810	AT3G21750	AT3G13150
AT4G37410	AT3G22600	AT2G45080	AT3G16810		AT5G02120	AT3G16660	AT3G11090	AT3G08940			AT4G25433	AT4G36580	AT3G54890			AT4G19450	AT3G21760	AT3G13160
AT4G37470	AT3G22620	AT2G45560	AT3G17040		AT5G02270	AT3G16800	AT3G11170	AT3G09220			AT4G25780	AT4G36610	AT3G54990			AT4G19975	AT3G22104	AT3G13740
AT4G37680	AT3G22760	AT2G45890	AT3G17510		AT5G02280	AT3G16920	AT3G11430	AT3G09520			AT4G25830	AT4G36830	AT3G55010			AT4G20460	AT3G22310	AT3G13880
AT4G37760	AT3G22840	AT2G45900	AT3G17609		AT5G02490	AT3G17040	AT3G11520	AT3G10040			AT4G25910	AT4G37150	AT3G55060			AT4G21870	AT3G22550	AT3G13960
AT4G37800	AT3G22910	AT2G46340	AT3G17611		AT5G02830	AT3G17070	AT3G11710	AT3G10050			AT4G25960	AT4G37160	AT3G55090			AT4G21940	AT3G22600	AT3G14210
AT4G38060	AT3G23210	AT2G46380	AT3G17800		AT5G02970	AT3G17130	AT3G11720	AT3G10060			AT4G26150	AT4G37300	AT3G55120			AT4G22690	AT3G22620	AT3G14270
AT4G38420	AT3G23410	AT2G46420	AT3G17830		AT5G03210	AT3G17420	AT3G11964	AT3G10110			AT4G26790	AT4G37320	AT3G55280			AT4G23250	AT3G22760	AT3G14415
AT4G38620	AT3G23510	AT2G46450	AT3G18500		AT5G03555	AT3G17510	AT3G12780	AT3G10160			AT4G27030	AT4G37370	AT3G55340			AT4G23496	AT3G22840	AT3G14420
AT4G38840	AT3G23530	AT2G46630	AT3G18580		AT5G03630	AT3G17609	AT3G12860	AT3G10570			AT4G27410	AT4G37410	AT3G55510			AT4G23990	AT3G23000	AT3G14760
AT4G38960	AT3G23580	AT2G46640	AT3G18890		AT5G03760	AT3G17611	AT3G13150	AT3G11090			AT4G27520	AT4G37430	AT3G55660			AT4G24120	AT3G23210	AT3G14770
AT4G39010	AT3G23810	AT2G46680	AT3G19000		AT5G04340	AT3G18170	AT3G13470	AT3G11402			AT4G27560	AT4G37470	AT3G55690			AT4G24130	AT3G23410	AT3G14810
AT4G39510	AT3G24170	AT2G46760	AT3G19030		AT5G04490	AT3G18440	AT3G13860	AT3G11430			AT4G27700	AT4G37760	AT3G56080			AT4G24790	AT3G23530	AT3G14900
AT5G01190	AT3G24190	AT2G46790	AT3G19050		AT5G04830	AT3G19000	AT3G14170	AT3G11520			AT4G28250	AT4G37800	AT3G56090			AT4G24960	AT3G23580	AT3G15080
AT5G01260	AT3G24840	AT2G46820	AT3G19170		AT5G05270	AT3G19030	AT3G14190	AT3G11720			AT4G28660	AT4G37930	AT3G56250			AT4G25290	AT3G23810	AT3G15354
AT5G01410	AT3G25130	AT2G47300	AT3G19430		AT5G05410	AT3G19170	AT3G14210	AT3G12345			AT4G28680	AT4G38062	AT3G56290			AT4G25640	AT3G24170	AT3G15356
AT5G01520	AT3G25250	AT2G47450	AT3G19440		AT5G05580	AT3G19370	AT3G14415	AT3G12700			AT4G28750	AT4G38080	AT3G56940			AT4G25700	AT3G24190	AT3G15357
AT5G01550	AT3G25560	AT2G47920	AT3G19450		AT5G06220	AT3G19430	AT3G14420	AT3G12780			AT4G28780	AT4G38420	AT3G56990			AT4G25780	AT3G24840	AT3G15360
AT5G01820	AT3G25640	AT2G48130	AT3G19480		AT5G06530	AT3G19450	AT3G14540	AT3G12860			AT4G29030	AT4G38620	AT3G57000			AT4G25830	AT3G25250	AT3G15680
AT5G01840	AT3G25790	AT2G48140	AT3G19850		AT5G07990	AT3G20100	AT3G14570	AT3G13150			AT4G29800	AT4G38840	AT3G57010			AT4G25910	AT3G25410	AT3G15720
AT5G02120	AT3G26290	AT3G01015	AT3G20100		AT5G08040	AT3G20370	AT3G14770	AT3G13750			AT4G29930	AT4G38970	AT3G57020			AT4G25960	AT3G25560	AT3G15800
AT5G02270	AT3G26330	AT3G01060	AT3G20150		AT5G08050	AT3G20860	AT3G14810	AT3G13880			AT4G30250	AT4G39510	AT3G57490			AT4G26150	AT3G25640	AT3G15850
AT5G02280	AT3G26450	AT3G01160	AT3G20370		AT5G08640	AT3G20940	AT3G14930	AT3G14210			AT4G30460	AT5G01520	AT3G57520			AT4G26200	AT3G26080	AT3G16000
AT5G02460	AT3G26470	AT3G01420	AT3G20440		AT5G08710	AT3G21055	AT3G15080	AT3G14415			AT4G30470	AT5G01530	AT3G57540			AT4G26790	AT3G26290	AT3G16080
AT5G02490	AT3G26490	AT3G01440	AT3G20570		AT5G08720	AT3G21070	AT3G15354	AT3G14420			AT4G30530	AT5G01840	AT3G57660			AT4G27030	AT3G26450	AT3G16140
AT5G02810	AT3G26570	AT3G01480	AT3G20860		AT5G09230	AT3G21215	AT3G15357	AT3G14620			AT4G30610	AT5G02120	AT3G57940			AT4G27410	AT3G26490	AT3G16150
AT5G02830	AT3G26700	AT3G01500	AT3G21055		AT5G09480	AT3G21390	AT3G15360	AT3G14760			AT4G31470	AT5G02270	AT3G58650			AT4G27520	AT3G26570	AT3G16220
AT5G02970	AT3G27170	AT3G01550	AT3G21260		AT5G09530	AT3G21510	AT3G15550	AT3G14770			AT4G31800	AT5G02490	AT3G58660			AT4G27560	AT3G26590	AT3G16340
AT5G03210	AT3G27200	AT3G01670	AT3G21390		AT5G09870	AT3G21560	AT3G15680	AT3G14810			AT4G31920	AT5G02810	AT3G59060			AT4G27657	AT3G26950	AT3G16350
AT5G03260	AT3G27400	AT3G01680	AT3G21510		AT5G10150	AT3G21670	AT3G15720	AT3G14930			AT4G32780	AT5G02830	AT3G59340			AT4G27700	AT3G27110	AT3G16520
AT5G03555	AT3G27690	AT3G01710	AT3G21560		AT5G10470	AT3G21690	AT3G15850	AT3G15354			AT4G32980	AT5G03210	AT3G59400			AT4G27820	AT3G27170	AT3G16530
AT5G03760	AT3G28130	AT3G01800	AT3G21670		AT5G10930	AT3G21750	AT3G16000	AT3G15357			AT4G33010	AT5G03260	AT3G59430			AT4G27940	AT3G27400	AT3G16560
AT5G04140	AT3G28160	AT3G01810	AT3G21690		AT5G11110	AT3G21760	AT3G16140	AT3G15360			AT4G33040	AT5G03555	AT3G59670			AT4G28080	AT3G27550	AT3G16570
AT5G04340	AT3G28210	AT3G02010	AT3G21750		AT5G11160	AT3G22104	AT3G16150	AT3G15620			AT4G33180	AT5G04140	AT3G59780			AT4G28250	AT3G27690	AT3G16660
AT5G04830	AT3G28220	AT3G02060	AT3G21760		AT5G11260	AT3G22370	AT3G16340	AT3G15680			AT4G33440	AT5G04230	AT3G59930			AT4G28290	AT3G28160	AT3G16800
AT5G05270	AT3G29030	AT3G02120	AT3G21950		AT5G11590	AT3G22550	AT3G16350	AT3G15720			AT4G33550	AT5G04330	AT3G60690			AT4G28660	AT3G28220	AT3G16810
AT5G05410	AT3G29200	AT3G02380	AT3G22550		AT5G11650	AT3G22570	AT3G16450	AT3G15800			AT4G33660	AT5G04340	AT3G60840			AT4G28680	AT3G29030	AT3G16840
AT5G05580	AT3G29630	AT3G02640	AT3G22760		AT5G12010	AT3G22600	AT3G16650	AT3G15840			AT4G33960	AT5G04490	AT3G61100			AT4G28750	AT3G29200	AT3G17040
AT5G06090	AT3G43600	AT3G02730	AT3G22830		AT5G13180	AT3G22620	AT3G16660	AT3G15850			AT4G34220	AT5G04530	AT3G61160			AT4G28780	AT3G29630	AT3G17510
AT5G06220	AT3G43670	AT3G02830	AT3G22840		AT5G13580	AT3G22760	AT3G16800	AT3G16000			AT4G34250	AT5G04980	AT3G61220			AT4G29590	AT3G30180	AT3G17609
AT5G06510	AT3G44310	AT3G02870	AT3G23210		AT5G13630	AT3G22840	AT3G16810	AT3G16140			AT4G34610	AT5G05200	AT3G61470			AT4G29800	AT3G32030	AT3G17830
AT5G06530	AT3G44320	AT3G02910	AT3G23410		AT5G13930	AT3G22910	AT3G16840	AT3G16150			AT4G34630	AT5G05270	AT3G61890			AT4G29930	AT3G43580	AT3G18130
AT5G07680	AT3G44540	AT3G02940	AT3G23510		AT5G14690	AT3G23000	AT3G16920	AT3G16220			AT4G34650	AT5G05580	AT3G61950			AT4G30460	AT3G43600	AT3G18170
AT5G07800	AT3G44550	AT3G03060	AT3G23530		AT5G14700	AT3G23210	AT3G17040	AT3G16350			AT4G34740	AT5G05940	AT3G61990			AT4G30470	AT3G43670	AT3G18580
AT5G07990	AT3G44630	AT3G03130	AT3G23580		AT5G14760	AT3G23290	AT3G17070	AT3G16450			AT4G34900	AT5G06090	AT3G62410			AT4G30610	AT3G44310	AT3G18600
AT5G08040	AT3G44720	AT3G03680	AT3G23810		AT5G15310	AT3G23410	AT3G17470	AT3G16530			AT4G35060	AT5G06150	AT3G62460			AT4G31320	AT3G44320	AT3G18890
AT5G08050	AT3G44730	AT3G03710	AT3G23840		AT5G15850	AT3G23510	AT3G17510	AT3G16650			AT4G35160	AT5G06200	AT4G00050			AT4G31390	AT3G44380	AT3G19030
AT5G08640	AT3G44970	AT3G03770	AT3G23940		AT5G15910	AT3G23530	AT3G17609	AT3G16660			AT4G35250	AT5G06530	AT4G00480			AT4G31470	AT3G44540	AT3G19170
AT5G08710	AT3G44990	AT3G04290	AT3G24140		AT5G15960	AT3G23805	AT3G17830	AT3G17040			AT4G35350	AT5G06550	AT4G00620			AT4G31800	AT3G44550	AT3G19370
AT5G08720	AT3G45070	AT3G04420	AT3G24190		AT5G15970	AT3G23810	AT3G18130	AT3G17070			AT4G36220	AT5G07580	AT4G00950			AT4G31870	AT3G44630	AT3G19430
AT5G09230	AT3G45080	AT3G04550	AT3G24750		AT5G16010	AT3G24020	AT3G18500	AT3G17470			AT4G36230	AT5G07800	AT4G01450			AT4G31920	AT3G44670	AT3G19440
AT5G09520	AT3G45160	AT3G04650	AT3G24840		AT5G16540	AT3G24100	AT3G18610	AT3G17510			AT4G36240	AT5G08180	AT4G01560			AT4G32780	AT3G44720	AT3G19450
AT5G09590	AT3G45210	AT3G04790	AT3G25250		AT5G17050	AT3G24170	AT3G18660	AT3G17609			AT4G36500	AT5G08640	AT4G01730			AT4G32980	AT3G44730	AT3G19480
AT5G09870	AT3G45290	AT3G04810	AT3G25940		AT5G17170	AT3G24190	AT3G18890	AT3G17611			AT4G36530	AT5G09380	AT4G01990			AT4G33010	AT3G44753	AT3G19850
AT5G10150	AT3G45680	AT3G05030	AT3G26080		AT5G17230	AT3G24420	AT3G19000	AT3G17930			AT4G36610	AT5G09520	AT4G02400			AT4G33040	AT3G44960	AT3G20100
AT5G10470	AT3G45710	AT3G05060	AT3G26180		AT5G17300	AT3G24463	AT3G19050	AT3G18500			AT4G36710	AT5G09530	AT4G02630			AT4G33330	AT3G44970	AT3G20370
AT5G11100	AT3G46170	AT3G05180	AT3G26290		AT5G17460	AT3G24500	AT3G19170	AT3G18580			AT4G36830	AT5G09840	AT4G02770			AT4G33440	AT3G44990	AT3G20440
AT5G11110	AT3G46450	AT3G05330	AT3G26450		AT5G17760	AT3G24840	AT3G19430	AT3G18890			AT4G37150	AT5G09870	AT4G02800			AT4G33550	AT3G45070	AT3G20600
AT5G11260	AT3G46490	AT3G05400	AT3G26570		AT5G17780	AT3G25250	AT3G19440	AT3G19000			AT4G37370	AT5G10150	AT4G03100			AT4G33660	AT3G45080	AT3G20860
AT5G12010	AT3G46530	AT3G05600	AT3G26710		AT5G18340	AT3G25597	AT3G19450	AT3G19030			AT4G37410	AT5G10230	AT4G03420			AT4G34240	AT3G45160	AT3G21055
AT5G12870	AT3G46540	AT3G05690	AT3G26740		AT5G18670	AT3G26290	AT3G19480	AT3G19050			AT4G37470	AT5G10470	AT4G04570			AT4G34610	AT3G45210	AT3G21260
AT5G13060	AT3G46630	AT3G06030	AT3G27110		AT5G19240	AT3G26330	AT3G20100	AT3G19170			AT4G37760	AT5G11060	AT4G04750			AT4G34630	AT3G45290	AT3G21390
AT5G13180	AT3G46700	AT3G06390	AT3G27170		AT5G19260	AT3G26450	AT3G20150	AT3G19370			AT4G37800	AT5G11110	AT4G04840			AT4G34730	AT3G45680	AT3G21510
AT5G13200	AT3G46780	AT3G06470	AT3G27400		AT5G19850	AT3G26470	AT3G20300	AT3G19430			AT4G38620	AT5G11240	AT4G04850			AT4G34740	AT3G45710	AT3G21540
AT5G13400	AT3G47070	AT3G06510	AT3G27550		AT5G19875	AT3G26570	AT3G20370	AT3G19440			AT4G38770	AT5G11590	AT4G04940			AT4G35160	AT3G46170	AT3G21560
AT5G13580	AT3G47430	AT3G06530	AT3G27690		AT5G19890	AT3G26700	AT3G20440	AT3G19450			AT4G38840	AT5G12420	AT4G05100			AT4G35250	AT3G46490	AT3G21670
AT5G13630	AT3G47470	AT3G06640	AT3G27925		AT5G19970	AT3G26950	AT3G20860	AT3G19480			AT4G38960	AT5G12870	AT4G05180			AT4G35270	AT3G46540	AT3G21690
AT5G13930	AT3G47500	AT3G06680	AT3G28070		AT5G20070	AT3G27170	AT3G21055	AT3G19508			AT4G38970	AT5G13200	AT4G05400			AT4G35350	AT3G46700	AT3G21760
AT5G14760	AT3G47750	AT3G06880	AT3G28160		AT5G20220	AT3G27270	AT3G21250	AT3G19850			AT4G39010	AT5G13210	AT4G05410			AT4G35560	AT3G46780	AT3G22104
AT5G15310	AT3G47780	AT3G07420	AT3G28210		AT5G20270	AT3G27380	AT3G21260	AT3G19900			AT4G39030	AT5G13580	AT4G09350			AT4G36220	AT3G47070	AT3G22310
AT5G15600	AT3G47960	AT3G07590	AT3G28270		AT5G20540	AT3G27400	AT3G21390	AT3G20100			AT4G39190	AT5G13630	AT4G09500			AT4G36230	AT3G47470	AT3G22550
AT5G15630	AT3G48200	AT3G07700	AT3G29030		AT5G21280	AT3G27650	AT3G21510	AT3G20150			AT4G39320	AT5G13650	AT4G09760			AT4G36240	AT3G47500	AT3G22600
AT5G15850	AT3G48350	AT3G07770	AT3G29200		AT5G21430	AT3G27690	AT3G21540	AT3G20300			AT4G39330	AT5G13930	AT4G09900			AT4G36530	AT3G47780	AT3G22620
AT5G15910	AT3G48420	AT3G08040	AT3G29320		AT5G22060	AT3G28100	AT3G21560	AT3G20370			AT4G39350	AT5G14060	AT4G09950			AT4G36570	AT3G47960	AT3G22660
AT5G15960	AT3G48700	AT3G08500	AT3G29630		AT5G22090	AT3G28130	AT3G21670	AT3G20395			AT4G39510	AT5G14090	AT4G10270			AT4G36610	AT3G48200	AT3G22760
AT5G15970	AT3G48720	AT3G08660	AT3G30460		AT5G22390	AT3G28160	AT3G21690	AT3G20440			AT4G40080	AT5G14370	AT4G10340			AT4G36830	AT3G48350	AT3G22830
AT5G16010	AT3G49160	AT3G08730	AT3G42850		AT5G22630	AT3G28210	AT3G21760	AT3G20450			AT5G01100	AT5G14580	AT4G10450			AT4G37150	AT3G48700	AT3G22840
AT5G16540	AT3G49330	AT3G08940	AT3G43600		AT5G23100	AT3G28220	AT3G22310	AT3G20570			AT5G01520	AT5G14700	AT4G10500			AT4G37160	AT3G49160	AT3G23370
AT5G17010	AT3G49900	AT3G09220	AT3G44320		AT5G23220	AT3G29030	AT3G22550	AT3G20860			AT5G01840	AT5G15310	AT4G11140			AT4G37410	AT3G49240	AT3G23410
AT5G17040	AT3G49940	AT3G09350	AT3G44540		AT5G23730	AT3G29200	AT3G22620	AT3G21055			AT5G01890	AT5G15630	AT4G11320			AT4G37470	AT3G49330	AT3G23530
AT5G17050	AT3G50300	AT3G09440	AT3G44550		AT5G23760	AT3G29630	AT3G22760	AT3G21250			AT5G02120	AT5G15700	AT4G11330			AT4G37680	AT3G49690	AT3G23580
AT5G17170	AT3G50310	AT3G09540	AT3G44630		AT5G23810	AT3G29810	AT3G22830	AT3G21260			AT5G02230	AT5G15750	AT4G11460			AT4G37760	AT3G50300	AT3G23620
AT5G17230	AT3G50400	AT3G10040	AT3G44720		AT5G23920	AT3G30460	AT3G22840	AT3G21390			AT5G02270	AT5G15910	AT4G12310			AT4G37800	AT3G50310	AT3G23700
AT5G17300	AT3G50560	AT3G10050	AT3G44735		AT5G24105	AT3G43600	AT3G23290	AT3G21510			AT5G02490	AT5G15960	AT4G12580			AT4G38060	AT3G50400	AT3G23810
AT5G17420	AT3G50570	AT3G10060	AT3G44750		AT5G24110	AT3G43670	AT3G23410	AT3G21560			AT5G02830	AT5G16010	AT4G12600			AT4G38420	AT3G50630	AT3G23830
AT5G17460	AT3G50630	AT3G10110	AT3G44960		AT5G24120	AT3G44100	AT3G23510	AT3G21670			AT5G03210	AT5G16190	AT4G12750			AT4G38620	AT3G50760	AT3G24080
AT5G17760	AT3G50685	AT3G10160	AT3G44970		AT5G24150	AT3G44190	AT3G23530	AT3G21690			AT5G03230	AT5G16540	AT4G12800			AT4G38840	AT3G50820	AT3G24190
AT5G17780	AT3G50760	AT3G10270	AT3G45140		AT5G24460	AT3G44310	AT3G23580	AT3G21760			AT5G03555	AT5G16930	AT4G12910			AT4G38960	AT3G50840	AT3G24420
AT5G18460	AT3G50820	AT3G10310	AT3G45160		AT5G24470	AT3G44320	AT3G23670	AT3G21950			AT5G03760	AT5G17050	AT4G13750			AT4G38970	AT3G50970	AT3G25560
AT5G19260	AT3G50840	AT3G10530	AT3G45210		AT5G24770	AT3G44326	AT3G23700	AT3G22550			AT5G04120	AT5G17230	AT4G13850			AT4G39010	AT3G51240	AT3G25597
AT5G19730	AT3G50970	AT3G10570	AT3G45290		AT5G24850	AT3G44380	AT3G23810	AT3G22760			AT5G04230	AT5G17420	AT4G14330			AT4G39190	AT3G51750	AT3G25640
AT5G19850	AT3G51240	AT3G11090	AT3G46450		AT5G25120	AT3G44550	AT3G23890	AT3G22840			AT5G04330	AT5G17460	AT4G14580			AT4G39320	AT3G51860	AT3G25940
AT5G19870	AT3G51750	AT3G11410	AT3G46490		AT5G25450	AT3G44630	AT3G23940	AT3G23210			AT5G04340	AT5G17760	AT4G14819			AT4G39510	AT3G52370	AT3G26080
AT5G19875	AT3G51860	AT3G11430	AT3G46530		AT5G25610	AT3G44720	AT3G24190	AT3G23400			AT5G04490	AT5G17810	AT4G15248			AT4G39800	AT3G52540	AT3G26290
AT5G20070	AT3G52370	AT3G11520	AT3G46540		AT5G25810	AT3G44753	AT3G24420	AT3G23410			AT5G04530	AT5G18460	AT4G15510			AT5G01260	AT3G52720	AT3G26540
AT5G20220	AT3G52470	AT3G11710	AT3G46630		AT5G25890	AT3G44970	AT3G25410	AT3G23510			AT5G04830	AT5G19220	AT4G15620			AT5G01410	AT3G52740	AT3G26570
AT5G20270	AT3G52540	AT3G11720	AT3G46780		AT5G26010	AT3G44990	AT3G25560	AT3G23580			AT5G05270	AT5G19300	AT4G15630			AT5G01520	AT3G52840	AT3G27170
AT5G20380	AT3G52720	AT3G11964	AT3G46870		AT5G26030	AT3G45070	AT3G25640	AT3G23700			AT5G05580	AT5G19870	AT4G15640			AT5G01550	AT3G53130	AT3G27400
AT5G20540	AT3G52740	AT3G12580	AT3G46970		AT5G26310	AT3G45080	AT3G26050	AT3G23840			AT5G05790	AT5G19940	AT4G15765			AT5G01740	AT3G53260	AT3G27550
AT5G20840	AT3G52900	AT3G12700	AT3G47070		AT5G26820	AT3G45160	AT3G26080	AT3G24140			AT5G06090	AT5G19970	AT4G15770			AT5G01820	AT3G53830	AT3G27690
AT5G21280	AT3G53190	AT3G12780	AT3G47250		AT5G27000	AT3G45210	AT3G26180	AT3G24190			AT5G06220	AT5G20160	AT4G15830			AT5G01840	AT3G53920	AT3G27925
AT5G22060	AT3G53260	AT3G12860	AT3G47430		AT5G35735	AT3G45290	AT3G26290	AT3G24420			AT5G06510	AT5G20230	AT4G15920			AT5G01850	AT3G54600	AT3G28160
AT5G22090	AT3G53830	AT3G13150	AT3G47470		AT5G35970	AT3G45680	AT3G26540	AT3G25130			AT5G06530	AT5G20540	AT4G16146			AT5G02120	AT3G54890	AT3G28220
AT5G22390	AT3G54390	AT3G13470	AT3G47500		AT5G36910	AT3G45700	AT3G26570	AT3G25670			AT5G07580	AT5G21430	AT4G16230			AT5G02230	AT3G54950	AT3G29030
AT5G22630	AT3G54890	AT3G13860	AT3G47860		AT5G37300	AT3G45710	AT3G26710	AT3G25690			AT5G07800	AT5G22100	AT4G16630			AT5G02270	AT3G54990	AT3G29200
AT5G23190	AT3G54900	AT3G13880	AT3G47960		AT5G37550	AT3G45900	AT3G27110	AT3G25790			AT5G08040	AT5G22800	AT4G16640			AT5G02490	AT3G55090	AT3G29630
AT5G23480	AT3G54950	AT3G13960	AT3G48200		AT5G38430	AT3G46170	AT3G27170	AT3G26060			AT5G08050	AT5G23020	AT4G16750			AT5G02810	AT3G55120	AT3G42670
AT5G23730	AT3G54990	AT3G14170	AT3G48340		AT5G38980	AT3G46450	AT3G27200	AT3G26080			AT5G08640	AT5G23060	AT4G16950			AT5G02830	AT3G55290	AT3G43600
AT5G23940	AT3G55090	AT3G14190	AT3G48350		AT5G39530	AT3G46490	AT3G27400	AT3G26180			AT5G09520	AT5G23190	AT4G16990			AT5G02970	AT3G55510	AT3G43670
AT5G24080	AT3G55120	AT3G14200	AT3G48420		AT5G40380	AT3G46540	AT3G27550	AT3G26290			AT5G09530	AT5G23730	AT4G17000			AT5G03260	AT3G55690	AT3G44310
AT5G24120	AT3G55290	AT3G14210	AT3G48440		AT5G40390	AT3G46550	AT3G27690	AT3G26450			AT5G09870	AT5G23810	AT4G17030			AT5G03555	AT3G55800	AT3G44380
AT5G24150	AT3G55690	AT3G14415	AT3G48450		AT5G41315	AT3G46630	AT3G27925	AT3G26570			AT5G10230	AT5G23910	AT4G17090			AT5G03760	AT3G56080	AT3G44540
AT5G24600	AT3G55800	AT3G14420	AT3G48700		AT5G41400	AT3G46700	AT3G28160	AT3G26590			AT5G10470	AT5G23940	AT4G17470			AT5G03960	AT3G56220	AT3G44550
AT5G24770	AT3G56080	AT3G14540	AT3G48720		AT5G41590	AT3G46780	AT3G28220	AT3G26650			AT5G10480	AT5G24120	AT4G18340			AT5G04330	AT3G56250	AT3G44630
AT5G24850	AT3G56220	AT3G14550	AT3G49160		AT5G42000	AT3G46870	AT3G29030	AT3G26710			AT5G10930	AT5G24150	AT4G18440			AT5G04340	AT3G56290	AT3G44720
AT5G25120	AT3G56250	AT3G14570	AT3G49780		AT5G42270	AT3G47070	AT3G29200	AT3G26740			AT5G11110	AT5G24470	AT4G18550			AT5G04830	AT3G56940	AT3G44750
AT5G25220	AT3G56290	AT3G14650	AT3G50270		AT5G42380	AT3G47430	AT3G29320	AT3G27110			AT5G11230	AT5G24770	AT4G18570			AT5G05270	AT3G56990	AT3G44960
AT5G25450	AT3G56940	AT3G14760	AT3G50300		AT5G42720	AT3G47470	AT3G42850	AT3G27170			AT5G11260	AT5G24850	AT4G18593			AT5G05410	AT3G57010	AT3G44970
AT5G25610	AT3G57010	AT3G14770	AT3G50400		AT5G42800	AT3G47500	AT3G43580	AT3G27550			AT5G11590	AT5G24990	AT4G19370			AT5G05580	AT3G57020	AT3G45210
AT5G25810	AT3G57020	AT3G14810	AT3G50560		AT5G43150	AT3G47960	AT3G43600	AT3G27690			AT5G11790	AT5G25120	AT4G19420			AT5G06090	AT3G57040	AT3G45290
AT5G25890	AT3G57040	AT3G14930	AT3G50685		AT5G43260	AT3G48350	AT3G44050	AT3G27925			AT5G13200	AT5G25130	AT4G19450			AT5G06220	AT3G57062	AT3G46490
AT5G26010	AT3G57062	AT3G15080	AT3G50820		AT5G43450	AT3G48700	AT3G44310	AT3G28070			AT5G13210	AT5G25610	AT4G19530			AT5G06510	AT3G57130	AT3G46530
AT5G26030	AT3G57130	AT3G15354	AT3G50920		AT5G43630	AT3G48720	AT3G44540	AT3G28160			AT5G13400	AT5G25810	AT4G19975			AT5G06530	AT3G57400	AT3G46540
AT5G26820	AT3G57400	AT3G15357	AT3G50930		AT5G44110	AT3G48970	AT3G44550	AT3G28210			AT5G13580	AT5G26010	AT4G20010			AT5G07020	AT3G57520	AT3G46630
AT5G27000	AT3G57540	AT3G15360	AT3G51230		AT5G44190	AT3G49120	AT3G44630	AT3G28220			AT5G13630	AT5G27120	AT4G20340			AT5G07480	AT3G57540	AT3G46640
AT5G28510	AT3G57830	AT3G15550	AT3G51240		AT5G44530	AT3G49330	AT3G44720	AT3G28270			AT5G13930	AT5G27350	AT4G20430			AT5G07580	AT3G57660	AT3G46700
AT5G35970	AT3G59060	AT3G15680	AT3G51740		AT5G44870	AT3G49940	AT3G44730	AT3G29030			AT5G14700	AT5G27360	AT4G20910			AT5G07800	AT3G57780	AT3G46780
AT5G36910	AT3G59340	AT3G15720	AT3G51750		AT5G45850	AT3G50300	AT3G44750	AT3G29200			AT5G14750	AT5G27390	AT4G21140			AT5G07990	AT3G57830	AT3G46870
AT5G37300	AT3G59400	AT3G15850	AT3G52040		AT5G45920	AT3G50310	AT3G44960	AT3G29240			AT5G14760	AT5G35735	AT4G21210			AT5G08040	AT3G57940	AT3G47070
AT5G37500	AT3G59780	AT3G16000	AT3G52370		AT5G45950	AT3G50350	AT3G44970	AT3G29320			AT5G15310	AT5G35970	AT4G21270			AT5G08050	AT3G58660	AT3G47250
AT5G37550	AT3G61220	AT3G16140	AT3G52540		AT5G46470	AT3G50400	AT3G44990	AT3G42670			AT5G15630	AT5G36120	AT4G21440			AT5G08640	AT3G59060	AT3G47430
AT5G38430	AT3G61380	AT3G16150	AT3G52720		AT5G47500	AT3G50560	AT3G45070	AT3G42850			AT5G15740	AT5G36220	AT4G21870			AT5G08710	AT3G59400	AT3G47450
AT5G40020	AT3G61470	AT3G16340	AT3G52740		AT5G47610	AT3G50570	AT3G45210	AT3G43540			AT5G15780	AT5G36910	AT4G21880			AT5G08720	AT3G59670	AT3G47470
AT5G40380	AT3G61750	AT3G16350	AT3G53130		AT5G47980	AT3G50630	AT3G45290	AT3G43600			AT5G15900	AT5G37990	AT4G21940			AT5G08740	AT3G59780	AT3G47500
AT5G40390	AT3G61820	AT3G16450	AT3G53190		AT5G48485	AT3G50685	AT3G45680	AT3G44020			AT5G15910	AT5G38000	AT4G22200			AT5G09230	AT3G60280	AT3G47860
AT5G41040	AT3G61890	AT3G16520	AT3G53220		AT5G48490	AT3G50760	AT3G46490	AT3G44320			AT5G15960	AT5G38020	AT4G22380			AT5G09530	AT3G60330	AT3G47960
AT5G41315	AT3G61920	AT3G16560	AT3G53530		AT5G48570	AT3G50820	AT3G46530	AT3G44630			AT5G15970	AT5G38030	AT4G22560			AT5G09870	AT3G60690	AT3G48020
AT5G41400	AT3G61950	AT3G16650	AT3G53720		AT5G48880	AT3G50840	AT3G46540	AT3G44720			AT5G16010	AT5G38430	AT4G22570			AT5G10150	AT3G61220	AT3G48200
AT5G41590	AT3G62410	AT3G16660	AT3G53800		AT5G49330	AT3G51240	AT3G46780	AT3G44750			AT5G16190	AT5G38510	AT4G22690			AT5G10230	AT3G61380	AT3G48350
AT5G42000	AT3G63200	AT3G16800	AT3G53830		AT5G49480	AT3G51750	AT3G46870	AT3G44960			AT5G16540	AT5G38520	AT4G22730			AT5G10470	AT3G61750	AT3G48360
AT5G42270	AT3G63210	AT3G16810	AT3G53920		AT5G49910	AT3G52360	AT3G47070	AT3G44970			AT5G17000	AT5G38890	AT4G22755			AT5G10580	AT3G61820	AT3G48420
AT5G42710	AT4G00050	AT3G16840	AT3G53960		AT5G50100	AT3G52370	AT3G47250	AT3G45140			AT5G17050	AT5G38980	AT4G22880			AT5G10930	AT3G61890	AT3G48450
AT5G42720	AT4G00165	AT3G16920	AT3G54050		AT5G51040	AT3G52430	AT3G47430	AT3G45160			AT5G17165	AT5G40170	AT4G23540			AT5G11110	AT3G61920	AT3G48700
AT5G42840	AT4G00480	AT3G17040	AT3G54600		AT5G51440	AT3G52470	AT3G47450	AT3G45210			AT5G17230	AT5G41040	AT4G23680			AT5G11160	AT3G61950	AT3G48720
AT5G43380	AT4G00880	AT3G17360	AT3G54710		AT5G51585	AT3G52540	AT3G47470	AT3G45290			AT5G17460	AT5G41590	AT4G23800			AT5G11260	AT3G62410	AT3G49120
AT5G43630	AT4G01660	AT3G17470	AT3G54890		AT5G52060	AT3G52720	AT3G47500	AT3G46490			AT5G17760	AT5G42650	AT4G23880			AT5G11590	AT3G62610	AT3G49180
AT5G44110	AT4G01883	AT3G17510	AT3G54990		AT5G52250	AT3G52740	AT3G47860	AT3G46530			AT5G18460	AT5G42655	AT4G23920			AT5G11790	AT3G63110	AT3G49240
AT5G44190	AT4G02630	AT3G17609	AT3G55010		AT5G52310	AT3G52790	AT3G47960	AT3G46540			AT5G19240	AT5G42720	AT4G23950			AT5G12010	AT3G63200	AT3G49330
AT5G44530	AT4G02770	AT3G17611	AT3G55090		AT5G52510	AT3G53260	AT3G48110	AT3G46630			AT5G19250	AT5G43150	AT4G23990			AT5G12420	AT3G63210	AT3G49690
AT5G44870	AT4G02920	AT3G17730	AT3G55120		AT5G52640	AT3G53830	AT3G48200	AT3G46640			AT5G19260	AT5G43420	AT4G24120			AT5G12870	AT4G00050	AT3G49940
AT5G45850	AT4G03100	AT3G17830	AT3G55130		AT5G52660	AT3G54600	AT3G48350	AT3G46780			AT5G19850	AT5G43470	AT4G24130			AT5G13180	AT4G00165	AT3G50300
AT5G45920	AT4G04020	AT3G17840	AT3G55330		AT5G53120	AT3G54890	AT3G48420	AT3G46870			AT5G19870	AT5G43630	AT4G24140			AT5G13580	AT4G00480	AT3G50310
AT5G45950	AT4G04750	AT3G18130	AT3G55500		AT5G53210	AT3G54900	AT3G48440	AT3G46970			AT5G19970	AT5G44190	AT4G24265			AT5G13630	AT4G01080	AT3G50400
AT5G46470	AT4G04840	AT3G18500	AT3G55510		AT5G53500	AT3G54950	AT3G48700	AT3G47070			AT5G20070	AT5G44530	AT4G24350			AT5G13650	AT4G01450	AT3G50560
AT5G47330	AT4G04850	AT3G18580	AT3G55630		AT5G53710	AT3G54990	AT3G48720	AT3G47250			AT5G20230	AT5G44820	AT4G24790			AT5G13930	AT4G01540	AT3G50700
AT5G47610	AT4G04940	AT3G18600	AT3G55660		AT5G53760	AT3G55090	AT3G49120	AT3G47430			AT5G20270	AT5G44870	AT4G24830			AT5G14700	AT4G01630	AT3G50820
AT5G48485	AT4G05100	AT3G18610	AT3G55690		AT5G53970	AT3G55120	AT3G49160	AT3G47470			AT5G20540	AT5G45650	AT4G24970			AT5G14760	AT4G01660	AT3G50840
AT5G48570	AT4G05180	AT3G18660	AT3G55800		AT5G54160	AT3G55290	AT3G49240	AT3G47750			AT5G20740	AT5G45700	AT4G25050			AT5G15310	AT4G01883	AT3G50970
AT5G49330	AT4G08150	AT3G18890	AT3G56080		AT5G54230	AT3G55690	AT3G49960	AT3G47860			AT5G21100	AT5G45730	AT4G25290			AT5G15630	AT4G02090	AT3G51230
AT5G49480	AT4G08160	AT3G19000	AT3G56090		AT5G54270	AT3G56080	AT3G50270	AT3G48020			AT5G22090	AT5G45850	AT4G25300			AT5G15740	AT4G02400	AT3G51240
AT5G49740	AT4G08870	AT3G19050	AT3G56290		AT5G54470	AT3G56220	AT3G50300	AT3G48200			AT5G23060	AT5G45920	AT4G25340			AT5G15780	AT4G02630	AT3G52040
AT5G49910	AT4G09350	AT3G19170	AT3G56300		AT5G54770	AT3G56250	AT3G50310	AT3G48340			AT5G23190	AT5G45950	AT4G25630			AT5G15910	AT4G02770	AT3G52370
AT5G50100	AT4G09500	AT3G19370	AT3G56330		AT5G55250	AT3G56290	AT3G50400	AT3G48350			AT5G23220	AT5G46110	AT4G25730			AT5G15960	AT4G02920	AT3G52540
AT5G50700	AT4G09650	AT3G19430	AT3G56940		AT5G55620	AT3G56940	AT3G50560	AT3G48360			AT5G23280	AT5G46470	AT4G25910			AT5G15970	AT4G03100	AT3G52720
AT5G51040	AT4G09750	AT3G19440	AT3G56990		AT5G56010	AT3G57010	AT3G50685	AT3G48420			AT5G23730	AT5G47500	AT4G25940			AT5G16010	AT4G03260	AT3G52740
AT5G51260	AT4G09760	AT3G19450	AT3G57010		AT5G56030	AT3G57020	AT3G50820	AT3G48440			AT5G23920	AT5G47980	AT4G26050			AT5G16190	AT4G04350	AT3G52840
AT5G51440	AT4G09900	AT3G19480	AT3G57020		AT5G56850	AT3G57040	AT3G50920	AT3G48700			AT5G23940	AT5G47990	AT4G26150			AT5G16540	AT4G04750	AT3G53130
AT5G51850	AT4G10040	AT3G20100	AT3G57062		AT5G56860	AT3G57062	AT3G50970	AT3G48720			AT5G24105	AT5G48000	AT4G26600			AT5G17010	AT4G04840	AT3G53190
AT5G51890	AT4G10340	AT3G20150	AT3G57400		AT5G56980	AT3G57130	AT3G51150	AT3G49160			AT5G24120	AT5G48010	AT4G26660			AT5G17040	AT4G04850	AT3G53220
AT5G52250	AT4G10390	AT3G20300	AT3G57540		AT5G57180	AT3G57190	AT3G51220	AT3G49780			AT5G24150	AT5G48070	AT4G26780			AT5G17050	AT4G04940	AT3G53260
AT5G52300	AT4G11210	AT3G20370	AT3G57830		AT5G57345	AT3G57400	AT3G51230	AT3G49940			AT5G24155	AT5G48485	AT4G26790			AT5G17165	AT4G05100	AT3G53510
AT5G52310	AT4G11330	AT3G20440	AT3G57940		AT5G57560	AT3G57530	AT3G51240	AT3G49960			AT5G24770	AT5G48490	AT4G26810			AT5G17170	AT4G05390	AT3G53530
AT5G52510	AT4G11360	AT3G20600	AT3G58070		AT5G57630	AT3G57540	AT3G51280	AT3G50270			AT5G24810	AT5G48880	AT4G27010			AT5G17230	AT4G05410	AT3G53800
AT5G52570	AT4G11460	AT3G20860	AT3G58650		AT5G57780	AT3G57830	AT3G51420	AT3G50310			AT5G24850	AT5G49525	AT4G27300			AT5G17300	AT4G08150	AT3G53920
AT5G52640	AT4G11570	AT3G21055	AT3G59060		AT5G57785	AT3G59060	AT3G51740	AT3G50400			AT5G25120	AT5G49910	AT4G27410			AT5G17420	AT4G08300	AT3G53940
AT5G53120	AT4G11960	AT3G21250	AT3G59340		AT5G57800	AT3G59400	AT3G52110	AT3G50560			AT5G25610	AT5G51440	AT4G27490			AT5G17460	AT4G08870	AT3G54050
AT5G53210	AT4G12310	AT3G21260	AT3G59400		AT5G58140	AT3G59780	AT3G52370	AT3G50570			AT5G25810	AT5G51550	AT4G27520			AT5G17760	AT4G09350	AT3G54600
AT5G53290	AT4G12400	AT3G21510	AT3G59780		AT5G58750	AT3G60280	AT3G52540	AT3G50685			AT5G25890	AT5G51600	AT4G27560			AT5G17780	AT4G09500	AT3G54710
AT5G53710	AT4G12800	AT3G21540	AT3G60840		AT5G58760	AT3G61220	AT3G52720	AT3G50700			AT5G26010	AT5G52250	AT4G27700			AT5G17810	AT4G09750	AT3G54890
AT5G53760	AT4G12830	AT3G21560	AT3G61220		AT5G58770	AT3G61380	AT3G52740	AT3G50820			AT5G26310	AT5G52310	AT4G27820			AT5G18430	AT4G09760	AT3G54900
AT5G53970	AT4G12890	AT3G21670	AT3G61470		AT5G58870	AT3G61470	AT3G52840	AT3G50920			AT5G27150	AT5G52330	AT4G28250			AT5G18460	AT4G09820	AT3G54990
AT5G54230	AT4G13010	AT3G21690	AT3G61750		AT5G58900	AT3G61550	AT3G52900	AT3G51240			AT5G27350	AT5G52860	AT4G28450			AT5G19240	AT4G10340	AT3G55010
AT5G54270	AT4G13100	AT3G21760	AT3G61870		AT5G59050	AT3G61750	AT3G53130	AT3G51420			AT5G27360	AT5G53290	AT4G28490			AT5G19250	AT4G10390	AT3G55090
AT5G54470	AT4G13550	AT3G21800	AT3G61890		AT5G59130	AT3G61820	AT3G53190	AT3G51740			AT5G27390	AT5G53370	AT4G28660			AT5G19260	AT4G11140	AT3G55120
AT5G55110	AT4G13930	AT3G21950	AT3G61950		AT5G59220	AT3G61890	AT3G53510	AT3G51960			AT5G35735	AT5G53880	AT4G28680			AT5G19730	AT4G11330	AT3G55330
AT5G55180	AT4G14580	AT3G22310	AT3G62410		AT5G59730	AT3G61920	AT3G53680	AT3G52370			AT5G35970	AT5G54060	AT4G28750			AT5G19850	AT4G11360	AT3G55340
AT5G55250	AT4G14650	AT3G22550	AT3G62550		AT5G59770	AT3G61950	AT3G53800	AT3G52540			AT5G36180	AT5G54160	AT4G28780			AT5G19875	AT4G11370	AT3G55510
AT5G55620	AT4G14690	AT3G22620	AT3G63140		AT5G59820	AT3G62190	AT3G53920	AT3G52720			AT5G36220	AT5G54230	AT4G28950			AT5G20070	AT4G11460	AT3G55690
AT5G56010	AT4G14760	AT3G22760	AT3G63200		AT5G59920	AT3G62260	AT3G54050	AT3G52740			AT5G36910	AT5G54240	AT4G29510			AT5G20220	AT4G11570	AT3G55800
AT5G56030	AT4G15248	AT3G22830	AT4G00050		AT5G60850	AT3G62410	AT3G54710	AT3G52750			AT5G37300	AT5G54270	AT4G29800			AT5G20540	AT4G11600	AT3G56080
AT5G56850	AT4G15430	AT3G22840	AT4G00165		AT5G61420	AT3G63010	AT3G54890	AT3G52840			AT5G37500	AT5G54770	AT4G29905			AT5G21100	AT4G12310	AT3G56090
AT5G56860	AT4G15500	AT3G23210	AT4G00480		AT5G62020	AT3G63120	AT3G54900	AT3G53130			AT5G37550	AT5G55110	AT4G29930			AT5G21120	AT4G12440	AT3G56250
AT5G57180	AT4G15510	AT3G23290	AT4G00880		AT5G62100	AT3G63200	AT3G54990	AT3G53190			AT5G38020	AT5G55180	AT4G30150			AT5G21280	AT4G12800	AT3G56290
AT5G57345	AT4G15620	AT3G23370	AT4G00950		AT5G62130	AT3G63210	AT3G55010	AT3G53220			AT5G38430	AT5G55520	AT4G30270			AT5G21430	AT4G12830	AT3G56330
AT5G57350	AT4G15630	AT3G23410	AT4G01050		AT5G62140	AT4G00050	AT3G55090	AT3G53530			AT5G38510	AT5G55620	AT4G30460			AT5G21482	AT4G12890	AT3G56940
AT5G57780	AT4G15700	AT3G23510	AT4G01450		AT5G62210	AT4G00080	AT3G55120	AT3G53720			AT5G38980	AT5G55920	AT4G30470			AT5G22020	AT4G13010	AT3G56990
AT5G57785	AT4G15765	AT3G23530	AT4G01540		AT5G62220	AT4G00165	AT3G55330	AT3G53800			AT5G40020	AT5G56790	AT4G30800			AT5G22090	AT4G13100	AT3G57000
AT5G57800	AT4G15810	AT3G23580	AT4G01660		AT5G62360	AT4G00330	AT3G55340	AT3G53920			AT5G40140	AT5G56850	AT4G30810			AT5G22300	AT4G13550	AT3G57010
AT5G58140	AT4G15920	AT3G23620	AT4G01883		AT5G62430	AT4G00480	AT3G55510	AT3G53960			AT5G40380	AT5G57123	AT4G30930			AT5G22390	AT4G13580	AT3G57020
AT5G58750	AT4G16140	AT3G23670	AT4G01990		AT5G62470	AT4G00880	AT3G55630	AT3G54050			AT5G40390	AT5G57280	AT4G31210			AT5G22630	AT4G13930	AT3G57062
AT5G58760	AT4G16370	AT3G23700	AT4G02390		AT5G62920	AT4G01070	AT3G55660	AT3G54600			AT5G40540	AT5G57560	AT4G31840			AT5G23060	AT4G14090	AT3G57130
AT5G58770	AT4G16380	AT3G23810	AT4G02530		AT5G63380	AT4G01540	AT3G55690	AT3G54710			AT5G40850	AT5G57785	AT4G32430			AT5G23190	AT4G14580	AT3G57400
AT5G58870	AT4G16447	AT3G23890	AT4G02770		AT5G63450	AT4G01660	AT3G55800	AT3G54890			AT5G41040	AT5G58140	AT4G32940			AT5G23730	AT4G14650	AT3G57490
AT5G58900	AT4G16563	AT3G23940	AT4G02800		AT5G64040	AT4G01883	AT3G56040	AT3G54900			AT5G41315	AT5G58330	AT4G33180			AT5G23760	AT4G14690	AT3G57520
AT5G59050	AT4G16750	AT3G23990	AT4G02920		AT5G64170	AT4G02090	AT3G56080	AT3G54990			AT5G41590	AT5G58500	AT4G33270			AT5G23940	AT4G14760	AT3G57540
AT5G59220	AT4G16880	AT3G24190	AT4G03100		AT5G64310	AT4G02630	AT3G56160	AT3G55010			AT5G41670	AT5G58770	AT4G33550			AT5G24105	AT4G15248	AT3G57660
AT5G59320	AT4G16980	AT3G24310	AT4G03280		AT5G64510	AT4G02770	AT3G56290	AT3G55090			AT5G41900	AT5G59130	AT4G33770			AT5G24110	AT4G15430	AT3G57830
AT5G59480	AT4G17090	AT3G25130	AT4G04020		AT5G64770	AT4G02920	AT3G56330	AT3G55120			AT5G42040	AT5G59250	AT4G34600			AT5G24120	AT4G15500	AT3G57940
AT5G59730	AT4G17470	AT3G25410	AT4G04350		AT5G64780	AT4G03100	AT3G56940	AT3G55330			AT5G42500	AT5G59320	AT4G34610			AT5G24150	AT4G15510	AT3G58650
AT5G59750	AT4G17760	AT3G25560	AT4G04570		AT5G64840	AT4G03260	AT3G56990	AT3G55510			AT5G42510	AT5G59720	AT4G34680			AT5G24460	AT4G15620	AT3G58660
AT5G59770	AT4G17770	AT3G25640	AT4G04610		AT5G64850	AT4G03320	AT3G57010	AT3G55630			AT5G42650	AT5G59730	AT4G34740			AT5G24470	AT4G15630	AT3G59060
AT5G59820	AT4G18010	AT3G25940	AT4G04640		AT5G64940	AT4G04020	AT3G57020	AT3G55690			AT5G42655	AT5G60120	AT4G34790			AT5G24770	AT4G15700	AT3G59400
AT5G59920	AT4G18020	AT3G26050	AT4G04750		AT5G65010	AT4G04750	AT3G57060	AT3G55710			AT5G42720	AT5G60730	AT4G34950			AT5G24810	AT4G15765	AT3G59670
AT5G60020	AT4G18550	AT3G26080	AT4G04840		AT5G65310	AT4G04830	AT3G57130	AT3G55800			AT5G42840	AT5G60930	AT4G35250			AT5G24850	AT4G15810	AT3G59780
AT5G60650	AT4G18570	AT3G26180	AT4G04850		AT5G65340	AT4G04840	AT3G57190	AT3G56040			AT5G43060	AT5G61030	AT4G36220			AT5G25120	AT4G15920	AT3G59820
AT5G60720	AT4G18780	AT3G26290	AT4G04940		AT5G65683	AT4G04850	AT3G57490	AT3G56080			AT5G43150	AT5G61420	AT4G36240			AT5G25610	AT4G16140	AT3G60690
AT5G60850	AT4G18810	AT3G26450	AT4G05180		AT5G65730	AT4G05100	AT3G57520	AT3G56090			AT5G43630	AT5G62140	AT4G36500			AT5G25810	AT4G16370	AT3G61160
AT5G61430	AT4G19450	AT3G26490	AT4G08870		AT5G65840	AT4G05170	AT3G57540	AT3G56160			AT5G43870	AT5G62210	AT4G36530			AT5G25890	AT4G16563	AT3G61220
AT5G61820	AT4G19975	AT3G26540	AT4G08930		AT5G65990	AT4G05180	AT3G57830	AT3G56290			AT5G44110	AT5G62220	AT4G36580			AT5G26030	AT4G16630	AT3G61250
AT5G62020	AT4G20240	AT3G26570	AT4G09350		AT5G66270	AT4G05390	AT3G57940	AT3G56330			AT5G44190	AT5G62370	AT4G36610			AT5G26330	AT4G16750	AT3G61380
AT5G62100	AT4G20460	AT3G26710	AT4G09500		AT5G66620	AT4G05590	AT3G58650	AT3G56940			AT5G44530	AT5G62430	AT4G36830			AT5G26820	AT4G16860	AT3G61470
AT5G62130	AT4G21340	AT3G27170	AT4G09650		AT5G67030	AT4G08150	AT3G58660	AT3G56990			AT5G44568	AT5G62440	AT4G37090			AT5G27000	AT4G16880	AT3G61750
AT5G62140	AT4G21440	AT3G27200	AT4G09750		AT5G67160	AT4G08300	AT3G59060	AT3G57020			AT5G44820	AT5G62720	AT4G37150			AT5G35735	AT4G16890	AT3G61820
AT5G62210	AT4G21870	AT3G27400	AT4G09900		AT5G67300	AT4G08870	AT3G59340	AT3G57400			AT5G45070	AT5G63180	AT4G37170			AT5G35970	AT4G16950	AT3G61870
AT5G62220	AT4G21910	AT3G27550	AT4G10040		AT5G67370	AT4G08930	AT3G59400	AT3G57520			AT5G45650	AT5G63380	AT4G37220			AT5G36180	AT4G16980	AT3G61890
AT5G62430	AT4G21940	AT3G27690	AT4G10120		AT5G67430	AT4G09350	AT3G59670	AT3G57540			AT5G45800	AT5G63450	AT4G37300			AT5G36910	AT4G17090	AT3G61950
AT5G63380	AT4G22120	AT3G27925	AT4G10340			AT4G09500	AT3G59680	AT3G57830			AT5G45850	AT5G63710	AT4G37410			AT5G37300	AT4G17470	AT3G62410
AT5G64170	AT4G22200	AT3G28160	AT4G10450			AT4G09650	AT3G59780	AT3G58650			AT5G45950	AT5G64040	AT4G37430			AT5G37550	AT4G17760	AT3G62460
AT5G64320	AT4G22270	AT3G28220	AT4G11320			AT4G09750	AT3G60840	AT3G59060			AT5G46470	AT5G64170	AT4G37470			AT5G38430	AT4G17770	AT3G62610
AT5G64510	AT4G22560	AT3G29030	AT4G11330			AT4G09760	AT3G60900	AT3G59340			AT5G46790	AT5G64530	AT4G37760			AT5G38510	AT4G18010	AT3G63140
AT5G64770	AT4G22570	AT3G29200	AT4G11360			AT4G09900	AT3G61220	AT3G59400			AT5G47610	AT5G64770	AT4G37800			AT5G38520	AT4G18422	AT3G63200
AT5G64780	AT4G22690	AT3G29320	AT4G11460			AT4G10040	AT3G61470	AT3G59680			AT5G47980	AT5G64780	AT4G37910			AT5G38970	AT4G18810	AT3G63210
AT5G64840	AT4G22730	AT3G29630	AT4G11570			AT4G10310	AT3G61750	AT3G59780			AT5G47990	AT5G64850	AT4G38060			AT5G38980	AT4G19380	AT4G00050
AT5G64850	AT4G22880	AT3G42850	AT4G12000			AT4G10340	AT3G61820	AT3G59930			AT5G48000	AT5G65010	AT4G38062			AT5G40140	AT4G19450	AT4G00165
AT5G64940	AT4G22890	AT3G43580	AT4G12310			AT4G10360	AT3G61870	AT3G60690			AT5G48010	AT5G65340	AT4G38080			AT5G40390	AT4G19975	AT4G00480
AT5G65140	AT4G23250	AT3G43600	AT4G12600			AT4G10390	AT3G61890	AT3G60840			AT5G48485	AT5G65530	AT4G38420			AT5G40850	AT4G20240	AT4G00950
AT5G65310	AT4G23493	AT3G44050	AT4G12800			AT4G11140	AT3G61920	AT3G60900			AT5G48490	AT5G65730	AT4G38840			AT5G41040	AT4G20460	AT4G01450
AT5G65340	AT4G23496	AT3G44540	AT4G12830			AT4G11210	AT3G61950	AT3G61060			AT5G48850	AT5G66190	AT4G38890			AT5G41315	AT4G21340	AT4G01540
AT5G65683	AT4G23500	AT3G44550	AT4G12890			AT4G11330	AT3G62410	AT3G61160			AT5G48880	AT5G66230	AT4G39190			AT5G41400	AT4G21870	AT4G01560
AT5G65890	AT4G23680	AT3G44630	AT4G12910			AT4G11360	AT3G62750	AT3G61220			AT5G48930	AT5G66270	AT4G39320			AT5G41590	AT4G21910	AT4G01660
AT5G65990	AT4G23740	AT3G44720	AT4G13010			AT4G11370	AT3G62910	AT3G61470			AT5G49330	AT5G66390	AT4G39510			AT5G41670	AT4G21940	AT4G01883
AT5G66270	AT4G23770	AT3G44730	AT4G13100			AT4G11460	AT3G62990	AT3G61750			AT5G49480	AT5G66570	AT4G39740			AT5G42040	AT4G22120	AT4G01990
AT5G67030	AT4G23990	AT3G44750	AT4G13500			AT4G11570	AT3G63140	AT3G61870			AT5G49525	AT5G67080	AT5G01240			AT5G42270	AT4G22200	AT4G02400
AT5G67160	AT4G24120	AT3G44960	AT4G13840			AT4G11600	AT3G63200	AT3G61890			AT5G51040	AT5G67270	AT5G01370			AT5G42710	AT4G22270	AT4G02530
AT5G67300	AT4G24130	AT3G44970	AT4G14090			AT4G11960	AT3G63510	AT3G61950			AT5G51260	AT5G67370	AT5G01520			AT5G42720	AT4G22570	AT4G02630
AT5G67370	AT4G24340	AT3G44990	AT4G14330			AT4G12310	AT3G63520	AT3G62150			AT5G51440	AT5G67385	AT5G01530			AT5G43260	AT4G22690	AT4G02770
AT5G67430	AT4G24780	AT3G45140	AT4G14580			AT4G12400	AT4G00050	AT3G62410			AT5G51460		AT5G02050			AT5G43380	AT4G22880	AT4G02990
	AT4G24790	AT3G45160	AT4G14690			AT4G12480	AT4G00165	AT3G62550			AT5G51585		AT5G02160			AT5G43630	AT4G22890	AT4G03020
	AT4G24960	AT3G45210	AT4G15248			AT4G12545	AT4G00480	AT3G62750			AT5G51890		AT5G02180			AT5G44110	AT4G23250	AT4G03100
	AT4G25050	AT3G45290	AT4G15500			AT4G12550	AT4G00620	AT3G62820			AT5G52250		AT5G02270			AT5G44190	AT4G23496	AT4G03280
	AT4G25290	AT3G45680	AT4G15510			AT4G12800	AT4G00880	AT3G62990			AT5G52310		AT5G02470			AT5G44530	AT4G23500	AT4G03400
	AT4G25300	AT3G46170	AT4G15620			AT4G12830	AT4G01050	AT3G63140			AT5G52320		AT5G02490			AT5G44568	AT4G23740	AT4G03420
	AT4G25830	AT3G46490	AT4G15630			AT4G12880	AT4G01450	AT3G63200			AT5G53120		AT5G03210			AT5G44820	AT4G23940	AT4G04350
	AT4G25910	AT3G46530	AT4G15765			AT4G12890	AT4G01560	AT3G63210			AT5G53370		AT5G03555			AT5G44870	AT4G23990	AT4G04640
	AT4G25960	AT3G46540	AT4G15810			AT4G13010	AT4G01660	AT4G00050			AT5G53500		AT5G04220			AT5G45070	AT4G24120	AT4G04750
	AT4G26140	AT3G46700	AT4G15830			AT4G13020	AT4G01690	AT4G00080			AT5G54160		AT5G04330			AT5G45650	AT4G24130	AT4G04840
	AT4G26150	AT3G46780	AT4G15920			AT4G13100	AT4G01730	AT4G00165			AT5G54240		AT5G04340			AT5G45830	AT4G24620	AT4G04850
	AT4G26200	AT3G46870	AT4G16140			AT4G13615	AT4G01883	AT4G00480			AT5G54250		AT5G04530			AT5G45850	AT4G24790	AT4G04940
	AT4G26220	AT3G47070	AT4G16146			AT4G13930	AT4G01990	AT4G00880			AT5G54270		AT5G04620			AT5G45920	AT4G24960	AT4G05100
	AT4G26790	AT3G47250	AT4G16230			AT4G14440	AT4G01995	AT4G00895			AT5G54770		AT5G04680			AT5G45950	AT4G25290	AT4G05180
	AT4G27030	AT3G47430	AT4G16370			AT4G14580	AT4G02260	AT4G00950			AT5G55110		AT5G04895			AT5G46470	AT4G25340	AT4G05410
	AT4G27300	AT3G47450	AT4G16630			AT4G14650	AT4G02390	AT4G01050			AT5G55250		AT5G04980			AT5G46790	AT4G25630	AT4G05440
	AT4G27410	AT3G47470	AT4G16690			AT4G14690	AT4G02400	AT4G01150			AT5G55340		AT5G05200			AT5G47610	AT4G25830	AT4G08150
	AT4G27520	AT3G47500	AT4G16750			AT4G14760	AT4G02530	AT4G01450			AT5G55620		AT5G05270			AT5G47910	AT4G25910	AT4G09350
	AT4G27560	AT3G47960	AT4G16860			AT4G15248	AT4G02630	AT4G01660			AT5G56790		AT5G05290			AT5G47980	AT4G26050	AT4G09500
	AT4G27700	AT3G48110	AT4G16880			AT4G15430	AT4G02770	AT4G01883			AT5G57560		AT5G06090			AT5G48485	AT4G26140	AT4G09750
	AT4G27820	AT3G48200	AT4G16890			AT4G15500	AT4G02800	AT4G01995			AT5G57685		AT5G06150			AT5G48490	AT4G26150	AT4G09760
	AT4G27940	AT3G48350	AT4G16950			AT4G15510	AT4G02920	AT4G02260			AT5G57785		AT5G06350			AT5G48540	AT4G26200	AT4G09820
	AT4G28250	AT3G48420	AT4G16980			AT4G15620	AT4G03100	AT4G02390			AT5G57800		AT5G06530			AT5G48880	AT4G26600	AT4G10340
	AT4G28290	AT3G48440	AT4G16990			AT4G15630	AT4G03280	AT4G02530			AT5G58140		AT5G06540			AT5G49330	AT4G26790	AT4G10450
	AT4G28660	AT3G48700	AT4G17000			AT4G15660	AT4G04020	AT4G02630			AT5G58500		AT5G06550			AT5G49480	AT4G27030	AT4G10500
	AT4G28680	AT3G48720	AT4G17090			AT4G15680	AT4G04350	AT4G02770			AT5G58760		AT5G07130			AT5G49910	AT4G27300	AT4G10620
	AT4G28750	AT3G48830	AT4G17670			AT4G15690	AT4G04640	AT4G02920			AT5G58770		AT5G07475			AT5G50100	AT4G27410	AT4G11140
	AT4G28780	AT3G48870	AT4G17680			AT4G15700	AT4G04750	AT4G03100			AT5G59130		AT5G08180			AT5G51040	AT4G27520	AT4G11330
	AT4G29030	AT3G49120	AT4G17770			AT4G15765	AT4G04840	AT4G03280			AT5G59250		AT5G08260			AT5G51260	AT4G27560	AT4G11360
	AT4G29220	AT3G49160	AT4G17970			AT4G15810	AT4G04850	AT4G03420			AT5G59320		AT5G08600			AT5G51460	AT4G27700	AT4G11460
	AT4G29590	AT3G49240	AT4G18010			AT4G15920	AT4G04940	AT4G04020			AT5G59730		AT5G08640			AT5G51585	AT4G27820	AT4G11600
	AT4G29800	AT3G49680	AT4G18020			AT4G16140	AT4G05100	AT4G04350			AT5G59920		AT5G09380			AT5G51890	AT4G27830	AT4G12310
	AT4G29920	AT3G50200	AT4G18440			AT4G16370	AT4G05180	AT4G04570			AT5G60020		AT5G09480			AT5G52060	AT4G28080	AT4G12470
	AT4G29930	AT3G50270	AT4G18550			AT4G16380	AT4G05410	AT4G04640			AT5G60120		AT5G09520			AT5G52250	AT4G28250	AT4G12600
	AT4G30250	AT3G50300	AT4G18570			AT4G16447	AT4G08870	AT4G04750			AT5G60650		AT5G09530			AT5G52310	AT4G28660	AT4G12750
	AT4G30450	AT3G50310	AT4G18810			AT4G16563	AT4G09060	AT4G04840			AT5G60850		AT5G09840			AT5G53370	AT4G28680	AT4G12800
	AT4G30460	AT3G50400	AT4G19450			AT4G16750	AT4G09350	AT4G04850			AT5G60890		AT5G10150			AT5G53500	AT4G28750	AT4G12830
	AT4G30470	AT3G50560	AT4G19530			AT4G16880	AT4G09500	AT4G04940			AT5G61340		AT5G10230			AT5G53760	AT4G28780	AT4G12890
	AT4G30610	AT3G50685	AT4G20360			AT4G16980	AT4G09650	AT4G05180			AT5G61420		AT5G10470			AT5G53970	AT4G29510	AT4G12910
	AT4G31320	AT3G50820	AT4G20430			AT4G17090	AT4G09750	AT4G08870			AT5G61520		AT5G11060			AT5G54100	AT4G29590	AT4G13010
	AT4G31470	AT3G50920	AT4G21210			AT4G17470	AT4G09760	AT4G09350			AT5G61810		AT5G11110			AT5G54160	AT4G29720	AT4G13550
	AT4G31730	AT3G50970	AT4G21280			AT4G17760	AT4G09900	AT4G09500			AT5G62070		AT5G11240			AT5G54270	AT4G29800	AT4G13650
	AT4G31870	AT3G51220	AT4G21440			AT4G17770	AT4G09990	AT4G09650			AT5G62100		AT5G11590			AT5G54470	AT4G29930	AT4G13750
	AT4G31910	AT3G51230	AT4G21870			AT4G18010	AT4G10340	AT4G09750			AT5G62130		AT5G11610			AT5G55250	AT4G30150	AT4G13850
	AT4G32590	AT3G51240	AT4G21880			AT4G19420	AT4G10500	AT4G09900			AT5G62140		AT5G12420			AT5G55620	AT4G30250	AT4G14090
	AT4G32780	AT3G51280	AT4G21910			AT4G19450	AT4G11330	AT4G09950			AT5G62210		AT5G13200			AT5G56090	AT4G30460	AT4G14330
	AT4G32940	AT3G51720	AT4G22200			AT4G19975	AT4G11360	AT4G10120			AT5G62220		AT5G13580			AT5G56850	AT4G31210	AT4G14540
	AT4G32980	AT3G51740	AT4G22560			AT4G20240	AT4G11460	AT4G10300			AT5G62350		AT5G13630			AT5G57070	AT4G31390	AT4G14580
	AT4G33010	AT3G51750	AT4G22570			AT4G20820	AT4G11570	AT4G10340			AT5G62430		AT5G13930			AT5G57130	AT4G31470	AT4G14690
	AT4G33040	AT3G51930	AT4G22690			AT4G21340	AT4G11960	AT4G10770			AT5G62720		AT5G14050			AT5G57180	AT4G31730	AT4G14760
	AT4G33330	AT3G52110	AT4G22860			AT4G21440	AT4G12310	AT4G11320			AT5G62920		AT5G14060			AT5G57345	AT4G31800	AT4G15248
	AT4G33550	AT3G52370	AT4G22880			AT4G21870	AT4G12540	AT4G11330			AT5G63180		AT5G14090			AT5G57560	AT4G31870	AT4G15500
	AT4G33660	AT3G52540	AT4G22890			AT4G21910	AT4G12580	AT4G11360			AT5G63380		AT5G14370			AT5G57630	AT4G32190	AT4G15510
	AT4G33960	AT3G52720	AT4G23300			AT4G21940	AT4G12600	AT4G11460			AT5G63450		AT5G14450			AT5G57785	AT4G32710	AT4G15620
	AT4G34240	AT3G52740	AT4G23493			AT4G22120	AT4G12740	AT4G11570			AT5G64040		AT5G14580			AT5G57800	AT4G32940	AT4G15630
	AT4G34610	AT3G52840	AT4G23570			AT4G22200	AT4G12750	AT4G11960			AT5G64170		AT5G14600			AT5G58140	AT4G33010	AT4G15690
	AT4G34630	AT3G52900	AT4G23680			AT4G22270	AT4G12800	AT4G12310			AT5G64570		AT5G14640			AT5G58750	AT4G33040	AT4G15700
	AT4G34730	AT3G53130	AT4G23770			AT4G22570	AT4G12830	AT4G12390			AT5G64620		AT5G14700			AT5G58760	AT4G33330	AT4G15765
	AT4G34740	AT3G53190	AT4G23800			AT4G22610	AT4G12890	AT4G12545			AT5G64770		AT5G15190			AT5G58770	AT4G33550	AT4G15770
	AT4G34950	AT3G53510	AT4G23920			AT4G22690	AT4G12910	AT4G12550			AT5G64780		AT5G15310			AT5G58780	AT4G33660	AT4G15810
	AT4G35030	AT3G53680	AT4G23990			AT4G22730	AT4G13010	AT4G12600			AT5G64850		AT5G15510			AT5G58870	AT4G34240	AT4G15920
	AT4G35250	AT3G53800	AT4G24120			AT4G22880	AT4G13100	AT4G12800			AT5G65010		AT5G15550			AT5G59050	AT4G34610	AT4G16140
	AT4G35350	AT3G53830	AT4G24130			AT4G22890	AT4G13500	AT4G12830			AT5G65280		AT5G15700			AT5G59130	AT4G34730	AT4G16146
	AT4G36220	AT3G53920	AT4G24140			AT4G23420	AT4G13550	AT4G12910			AT5G65310		AT5G15750			AT5G59220	AT4G34740	AT4G16230
	AT4G36230	AT3G53940	AT4G24175			AT4G23493	AT4G13670	AT4G13010			AT5G65340		AT5G15960			AT5G59720	AT4G34830	AT4G16370
	AT4G36240	AT3G54050	AT4G24350			AT4G23496	AT4G13750	AT4G13100			AT5G65683		AT5G16010			AT5G59730	AT4G34900	AT4G16630
	AT4G36250	AT3G54710	AT4G24780			AT4G23500	AT4G14090	AT4G13250			AT5G65730		AT5G16030			AT5G59770	AT4G34950	AT4G16690
	AT4G36360	AT3G54890	AT4G24790			AT4G23570	AT4G14150	AT4G13500			AT5G65990		AT5G16410			AT5G59820	AT4G35160	AT4G16750
	AT4G36380	AT3G54900	AT4G24830			AT4G23680	AT4G14330	AT4G13550			AT5G66270		AT5G16540			AT5G59920	AT4G35250	AT4G16835
	AT4G36530	AT3G54990	AT4G24930			AT4G23740	AT4G14580	AT4G13670			AT5G66815		AT5G16930			AT5G60020	AT4G35270	AT4G16860
	AT4G36610	AT3G55010	AT4G24960			AT4G23770	AT4G14690	AT4G13840			AT5G67080		AT5G17000			AT5G60120	AT4G36220	AT4G16880
	AT4G36830	AT3G55060	AT4G25050			AT4G23990	AT4G14930	AT4G14330			AT5G67090		AT5G17050			AT5G60850	AT4G36230	AT4G16890
	AT4G37150	AT3G55090	AT4G25290			AT4G24130	AT4G14970	AT4G14540			AT5G67160		AT5G17170			AT5G60890	AT4G36240	AT4G16950
	AT4G37160	AT3G55120	AT4G25340			AT4G24340	AT4G15248	AT4G14580			AT5G67300		AT5G17230			AT5G61420	AT4G36360	AT4G16980
	AT4G37200	AT3G55330	AT4G25630			AT4G24780	AT4G15430	AT4G14690			AT5G67370		AT5G17240			AT5G62100	AT4G36380	AT4G16990
	AT4G37300	AT3G55340	AT4G25700			AT4G24790	AT4G15500	AT4G14930			AT5G67385		AT5G17300			AT5G62130	AT4G36500	AT4G17090
	AT4G37320	AT3G55510	AT4G25830			AT4G24960	AT4G15510	AT4G15248			AT5G67430		AT5G17460			AT5G62140	AT4G36530	AT4G17770
	AT4G37410	AT3G55630	AT4G25910			AT4G25050	AT4G15620	AT4G15500					AT5G17760			AT5G62210	AT4G36610	AT4G18010
	AT4G37430	AT3G55660	AT4G26150			AT4G25130	AT4G15630	AT4G15510					AT5G18820			AT5G62220	AT4G36830	AT4G18205
	AT4G37470	AT3G55690	AT4G26230			AT4G25290	AT4G15680	AT4G15545					AT5G18920			AT5G62430	AT4G37150	AT4G18340
	AT4G37760	AT3G55800	AT4G26600			AT4G25300	AT4G15690	AT4G15620					AT5G19300			AT5G62920	AT4G37160	AT4G18422
	AT4G37800	AT3G56040	AT4G26660			AT4G25570	AT4G15700	AT4G15630					AT5G19410			AT5G63380	AT4G37300	AT4G18440
	AT4G37930	AT3G56080	AT4G26780			AT4G25640	AT4G15765	AT4G15700					AT5G20150			AT5G63450	AT4G37320	AT4G18550
	AT4G38060	AT3G56090	AT4G26790			AT4G25660	AT4G15810	AT4G15765					AT5G20160			AT5G63850	AT4G37410	AT4G18570
	AT4G38080	AT3G56100	AT4G27030			AT4G25830	AT4G15830	AT4G15920					AT5G20230			AT5G64040	AT4G37430	AT4G18810
	AT4G38420	AT3G56160	AT4G27300			AT4G25910	AT4G15850	AT4G16146					AT5G20860			AT5G64170	AT4G37470	AT4G19380
	AT4G38620	AT3G56250	AT4G27400			AT4G26150	AT4G15920	AT4G16230					AT5G21430			AT5G64770	AT4G37760	AT4G19420
	AT4G38660	AT3G56290	AT4G27410			AT4G26220	AT4G16370	AT4G16370					AT5G22100			AT5G64780	AT4G37800	AT4G19450
	AT4G38840	AT3G56330	AT4G27520			AT4G26790	AT4G16630	AT4G16410					AT5G22320			AT5G64840	AT4G37930	AT4G19530
	AT4G38960	AT3G56940	AT4G27560			AT4G27030	AT4G16690	AT4G16630					AT5G22440			AT5G64850	AT4G38080	AT4G19975
	AT4G38970	AT3G56990	AT4G27657			AT4G27300	AT4G16750	AT4G16690					AT5G22920			AT5G64940	AT4G38460	AT4G20240
	AT4G39010	AT3G57000	AT4G27700			AT4G27410	AT4G16880	AT4G16750					AT5G23060			AT5G65010	AT4G38620	AT4G20910
	AT4G39350	AT3G57010	AT4G27820			AT4G27430	AT4G16890	AT4G16860					AT5G23190			AT5G65280	AT4G38770	AT4G21210
	AT4G39510	AT3G57020	AT4G28030			AT4G27520	AT4G16950	AT4G16880					AT5G23910			AT5G65310	AT4G38840	AT4G21440
	AT4G39540	AT3G57060	AT4G28080			AT4G27560	AT4G16980	AT4G16890					AT5G23950			AT5G65340	AT4G38960	AT4G21870
	AT4G39730	AT3G57130	AT4G28250			AT4G27700	AT4G16990	AT4G16950					AT5G24080			AT5G65683	AT4G38970	AT4G21910
	AT4G39980	AT3G57190	AT4G28290			AT4G27820	AT4G17000	AT4G16980					AT5G24120			AT5G65730	AT4G39010	AT4G21940
	AT5G01015	AT3G57400	AT4G28450			AT4G27950	AT4G17090	AT4G16990					AT5G24150			AT5G66270	AT4G39190	AT4G22200
	AT5G01410	AT3G57490	AT4G28590			AT4G28250	AT4G17300	AT4G17000					AT5G24470			AT5G66760	AT4G39270	AT4G22380
	AT5G01520	AT3G57520	AT4G28660			AT4G28290	AT4G17760	AT4G17090					AT5G24770			AT5G66815	AT4G39320	AT4G22560
	AT5G01530	AT3G57540	AT4G28680			AT4G28660	AT4G17770	AT4G17250					AT5G24850			AT5G67030	AT4G39340	AT4G22570
	AT5G01550	AT3G57610	AT4G28750			AT4G28680	AT4G18010	AT4G17970					AT5G24990			AT5G67090	AT4G39350	AT4G22690
	AT5G01780	AT3G57660	AT4G28780			AT4G28750	AT4G18240	AT4G18010					AT5G25120			AT5G67160	AT4G39510	AT4G22880
	AT5G01840	AT3G57830	AT4G28950			AT4G28780	AT4G18440	AT4G18205					AT5G25130			AT5G67300	AT4G39730	AT4G22890
	AT5G01890	AT3G57940	AT4G29510			AT4G29030	AT4G18480	AT4G18340					AT5G25610			AT5G67370	AT4G39980	AT4G23420
	AT5G02030	AT3G58650	AT4G29590			AT4G29220	AT4G18490	AT4G18440					AT5G25810			AT5G67385	AT5G01015	AT4G23496
	AT5G02120	AT3G58660	AT4G29800			AT4G29590	AT4G18550	AT4G18490					AT5G26010			AT5G67430	AT5G01050	AT4G23540
	AT5G02270	AT3G59060	AT4G29930			AT4G29800	AT4G18570	AT4G18550					AT5G26110				AT5G01190	AT4G23680
	AT5G02490	AT3G59340	AT4G30220			AT4G29905	AT4G18640	AT4G18570					AT5G26860				AT5G01410	AT4G23750
	AT5G02810	AT3G59400	AT4G30460			AT4G29930	AT4G18750	AT4G18810					AT5G27120				AT5G01520	AT4G23920
	AT5G02830	AT3G59550	AT4G30470			AT4G30250	AT4G18780	AT4G19170					AT5G27330				AT5G01600	AT4G23950
	AT5G02890	AT3G59670	AT4G30610			AT4G30450	AT4G18810	AT4G19370					AT5G27350				AT5G01730	AT4G23990
	AT5G03030	AT3G59680	AT4G30800			AT4G30460	AT4G19450	AT4G19420					AT5G27360				AT5G01740	AT4G24120
	AT5G03210	AT3G59780	AT4G31210			AT4G30470	AT4G19530	AT4G19450					AT5G27390				AT5G01780	AT4G24130
	AT5G03230	AT3G59820	AT4G31320			AT4G30530	AT4G20240	AT4G19530					AT5G27395				AT5G01840	AT4G24140
	AT5G03260	AT3G60360	AT4G31840			AT4G30980	AT4G20360	AT4G20010					AT5G28510				AT5G02030	AT4G24350
	AT5G03555	AT3G60840	AT4G32260			AT4G31140	AT4G20430	AT4G20240					AT5G35110				AT5G02120	AT4G24790
	AT5G03630	AT3G60900	AT4G32590			AT4G31320	AT4G20910	AT4G20360					AT5G35400				AT5G02180	AT4G24930
	AT5G03650	AT3G61220	AT4G32940			AT4G31470	AT4G21210	AT4G21070					AT5G35735				AT5G02270	AT4G25050
	AT5G03760	AT3G61310	AT4G32980			AT4G31730	AT4G21270	AT4G21210					AT5G35970				AT5G02490	AT4G25290
	AT5G04140	AT3G61380	AT4G33010			AT4G31870	AT4G21280	AT4G21280					AT5G36120				AT5G02810	AT4G25340
	AT5G04330	AT3G61470	AT4G33040			AT4G32190	AT4G21440	AT4G21440					AT5G36910				AT5G02830	AT4G25630
	AT5G04340	AT3G61750	AT4G33180			AT4G32590	AT4G21820	AT4G21490					AT5G36940				AT5G02940	AT4G25730
	AT5G04490	AT3G61820	AT4G33270			AT4G32940	AT4G21870	AT4G21870					AT5G37180				AT5G03210	AT4G25830
	AT5G04530	AT3G61870	AT4G33470			AT4G33010	AT4G21880	AT4G21880					AT5G37260				AT5G03230	AT4G25910
	AT5G04680	AT3G61890	AT4G33660			AT4G33040	AT4G21910	AT4G21910					AT5G37300				AT5G03555	AT4G26150
	AT5G04830	AT3G61950	AT4G34090			AT4G33180	AT4G21940	AT4G21960					AT5G37360				AT5G03650	AT4G26220
	AT5G04950	AT3G62410	AT4G34555			AT4G33550	AT4G22200	AT4G22200					AT5G37990				AT5G03760	AT4G26370
	AT5G05200	AT3G62460	AT4G34610			AT4G33660	AT4G22560	AT4G22210					AT5G38000				AT5G04140	AT4G26600
	AT5G05270	AT3G62750	AT4G34730			AT4G33960	AT4G22570	AT4G22560					AT5G38020				AT5G04330	AT4G26660
	AT5G05410	AT3G62910	AT4G34740			AT4G34610	AT4G22690	AT4G22570					AT5G38030				AT5G04340	AT4G26780
	AT5G05580	AT3G62990	AT4G34830			AT4G34630	AT4G22730	AT4G22690					AT5G38300				AT5G04490	AT4G26790
	AT5G06090	AT3G63140	AT4G34950			AT4G34730	AT4G22860	AT4G22730					AT5G38430				AT5G04830	AT4G27010
	AT5G06220	AT3G63200	AT4G35250			AT4G34740	AT4G22880	AT4G22860					AT5G38510				AT5G04950	AT4G27030
	AT5G06510	AT3G63510	AT4G35560			AT4G34920	AT4G22890	AT4G22880					AT5G38720				AT5G05200	AT4G27300
	AT5G06530	AT4G00050	AT4G35730			AT4G35030	AT4G23250	AT4G22890					AT5G38890				AT5G05270	AT4G27400
	AT5G06790	AT4G00165	AT4G36220			AT4G35060	AT4G23493	AT4G23180					AT5G38980				AT5G05410	AT4G27410
	AT5G07020	AT4G00480	AT4G36240			AT4G35160	AT4G23540	AT4G23300					AT5G39850				AT5G05580	AT4G27520
	AT5G07580	AT4G00620	AT4G36470			AT4G35250	AT4G23680	AT4G23493					AT5G40060				AT5G05790	AT4G27560
	AT5G07680	AT4G00880	AT4G36530			AT4G35350	AT4G23770	AT4G23670					AT5G40170				AT5G06090	AT4G27700
	AT5G07800	AT4G00950	AT4G36610			AT4G35480	AT4G23800	AT4G23680					AT5G40180				AT5G06200	AT4G27820
	AT5G08040	AT4G01050	AT4G36830			AT4G36220	AT4G23950	AT4G23770					AT5G40380				AT5G06220	AT4G27830
	AT5G08050	AT4G01450	AT4G37150			AT4G36230	AT4G23990	AT4G23800					AT5G40480				AT5G06510	AT4G27950
	AT5G08640	AT4G01560	AT4G37160			AT4G36240	AT4G24120	AT4G23890					AT5G40530				AT5G06530	AT4G28250
	AT5G08710	AT4G01660	AT4G37200			AT4G36250	AT4G24130	AT4G23920					AT5G41040				AT5G07020	AT4G28450
	AT5G08720	AT4G01730	AT4G37300			AT4G36360	AT4G24140	AT4G23990					AT5G41590				AT5G07130	AT4G28490
	AT5G08740	AT4G01883	AT4G37320			AT4G36380	AT4G24175	AT4G24040					AT5G41620				AT5G07800	AT4G28660
	AT5G09230	AT4G01990	AT4G37410			AT4G36500	AT4G24350	AT4G24120					AT5G41650				AT5G07990	AT4G28680
	AT5G09520	AT4G01995	AT4G37430			AT4G36530	AT4G24460	AT4G24130					AT5G42040				AT5G08050	AT4G28750
	AT5G09530	AT4G02260	AT4G37470			AT4G36610	AT4G24780	AT4G24140					AT5G42720				AT5G08360	AT4G28780
	AT5G09870	AT4G02390	AT4G37490			AT4G36830	AT4G24790	AT4G24350					AT5G42800				AT5G08640	AT4G29080
	AT5G10030	AT4G02400	AT4G37760			AT4G37150	AT4G24830	AT4G24460					AT5G43150				AT5G08650	AT4G29510
	AT5G10130	AT4G02530	AT4G37800			AT4G37160	AT4G24930	AT4G24780					AT5G43450				AT5G08710	AT4G29590
	AT5G10150	AT4G02630	AT4G37930			AT4G37300	AT4G25050	AT4G24790					AT5G43470				AT5G08720	AT4G29720
	AT5G10230	AT4G02770	AT4G37980			AT4G37320	AT4G25290	AT4G24930					AT5G43630				AT5G08740	AT4G29800
	AT5G10470	AT4G02800	AT4G38060			AT4G37410	AT4G25340	AT4G25050					AT5G43870				AT5G09230	AT4G29905
	AT5G11060	AT4G02920	AT4G38062			AT4G37430	AT4G25630	AT4G25290					AT5G44063				AT5G09520	AT4G29930
	AT5G11110	AT4G03100	AT4G38080			AT4G37450	AT4G25650	AT4G25300					AT5G44490				AT5G09530	AT4G30150
	AT5G11160	AT4G03280	AT4G38420			AT4G37470	AT4G25910	AT4G25340					AT5G44550				AT5G09840	AT4G30250
	AT5G11260	AT4G04020	AT4G38460			AT4G37680	AT4G26050	AT4G25630					AT5G44560				AT5G09870	AT4G30460
	AT5G11590	AT4G04350	AT4G38620			AT4G37760	AT4G26140	AT4G25650					AT5G44870				AT5G10030	AT4G30660
	AT5G11790	AT4G04640	AT4G38840			AT4G37800	AT4G26150	AT4G25830					AT5G45650				AT5G10150	AT4G30800
	AT5G12170	AT4G04670	AT4G38890			AT4G38060	AT4G26600	AT4G25910					AT5G45850				AT5G10230	AT4G30930
	AT5G12420	AT4G04750	AT4G38960			AT4G38080	AT4G26660	AT4G26150					AT5G45920				AT5G10470	AT4G31210
	AT5G12870	AT4G04790	AT4G38970			AT4G38460	AT4G26780	AT4G26220					AT5G45950				AT5G11060	AT4G31320
	AT5G13180	AT4G04840	AT4G39010			AT4G38620	AT4G26790	AT4G26555					AT5G46470				AT5G11110	AT4G31730
	AT5G13200	AT4G04850	AT4G39190			AT4G38660	AT4G27030	AT4G26600					AT5G46690				AT5G11230	AT4G31800
	AT5G13580	AT4G04940	AT4G39510			AT4G38770	AT4G27300	AT4G26660					AT5G47000				AT5G11260	AT4G32190
	AT5G13630	AT4G05180	AT4G39980			AT4G38840	AT4G27400	AT4G26780					AT5G47500				AT5G11590	AT4G32940
	AT5G13650	AT4G05190	AT5G01015			AT4G38960	AT4G27410	AT4G26790					AT5G48000				AT5G11790	AT4G32980
	AT5G13930	AT4G05410	AT5G01040			AT4G38970	AT4G27520	AT4G26830					AT5G48030				AT5G12170	AT4G33010
	AT5G14060	AT4G05520	AT5G01240			AT4G39010	AT4G27560	AT4G27030					AT5G48310				AT5G12420	AT4G33470
	AT5G14090	AT4G08870	AT5G01260			AT4G39030	AT4G27600	AT4G27300					AT5G48485				AT5G12860	AT4G33660
	AT5G14370	AT4G09060	AT5G01370			AT4G39330	AT4G27700	AT4G27400					AT5G48490				AT5G12870	AT4G34555
	AT5G14700	AT4G09350	AT5G01410			AT4G39340	AT4G27820	AT4G27410					AT5G48880				AT5G13200	AT4G34610
	AT5G14760	AT4G09500	AT5G01520			AT4G39350	AT4G27950	AT4G27520					AT5G49015				AT5G13580	AT4G34730
	AT5G15310	AT4G09650	AT5G01530			AT4G39510	AT4G28030	AT4G27560					AT5G49525				AT5G13630	AT4G34740
	AT5G15630	AT4G09750	AT5G01740			AT4G39540	AT4G28080	AT4G27600					AT5G50740				AT5G13650	AT4G34830
	AT5G15740	AT4G09760	AT5G01840			AT4G39730	AT4G28250	AT4G27700					AT5G50810				AT5G13930	AT4G34900
	AT5G15900	AT4G09900	AT5G02120			AT4G40060	AT4G28430	AT4G27820					AT5G51540				AT5G14090	AT4G34920
	AT5G15910	AT4G09990	AT5G02160			AT4G40070	AT4G28450	AT4G28030					AT5G51600				AT5G14370	AT4G34950
	AT5G15960	AT4G10340	AT5G02270			AT5G01015	AT4G28660	AT4G28080					AT5G52120				AT5G14580	AT4G35250
	AT5G15970	AT4G10450	AT5G02490			AT5G01410	AT4G28680	AT4G28250					AT5G52250				AT5G14660	AT4G36220
	AT5G16010	AT4G10500	AT5G02830			AT5G01520	AT4G28750	AT4G28450					AT5G52310				AT5G14700	AT4G36240
	AT5G16350	AT4G10620	AT5G02970			AT5G01550	AT4G28780	AT4G28660					AT5G52330				AT5G14760	AT4G36470
	AT5G16540	AT4G11140	AT5G03210			AT5G01740	AT4G29220	AT4G28750					AT5G52380				AT5G15310	AT4G36500
	AT5G17000	AT4G11330	AT5G03555			AT5G01780	AT4G29510	AT4G28780					AT5G53045				AT5G15700	AT4G36530
	AT5G17010	AT4G11360	AT5G03650			AT5G01840	AT4G29590	AT4G28790					AT5G53210				AT5G15740	AT4G36580
	AT5G17050	AT4G11460	AT5G04140			AT5G01890	AT4G29800	AT4G28950					AT5G53290				AT5G15780	AT4G36610
	AT5G17165	AT4G11960	AT5G04340			AT5G02120	AT4G29920	AT4G29510					AT5G53370				AT5G15790	AT4G36830
	AT5G17170	AT4G12310	AT5G04490			AT5G02270	AT4G29930	AT4G29540					AT5G53500				AT5G15900	AT4G37090
	AT5G17230	AT4G12400	AT5G04680			AT5G02490	AT4G30150	AT4G29590					AT5G53870				AT5G15910	AT4G37150
	AT5G17460	AT4G12440	AT5G04830			AT5G02830	AT4G30460	AT4G29800					AT5G53880				AT5G15960	AT4G37160
	AT5G17760	AT4G12540	AT5G04895			AT5G02890	AT4G30470	AT4G29905					AT5G53970				AT5G15970	AT4G37320
	AT5G17780	AT4G12580	AT5G05200			AT5G03030	AT4G30800	AT4G29930					AT5G54230				AT5G16010	AT4G37410
	AT5G17810	AT4G12600	AT5G05270			AT5G03210	AT4G31210	AT4G30270					AT5G54270				AT5G16540	AT4G37430
	AT5G18460	AT4G12740	AT5G05290			AT5G03230	AT4G31320	AT4G30460					AT5G54770				AT5G16930	AT4G37470
	AT5G19220	AT4G12750	AT5G05410			AT5G03260	AT4G31390	AT4G30800					AT5G54910				AT5G17000	AT4G37610
	AT5G19240	AT4G12800	AT5G05580			AT5G03555	AT4G31840	AT4G30810					AT5G55180				AT5G17010	AT4G37760
	AT5G19260	AT4G12830	AT5G06090			AT5G03630	AT4G31870	AT4G31210					AT5G55280				AT5G17040	AT4G37800
	AT5G19730	AT4G12890	AT5G06150			AT5G03760	AT4G32260	AT4G31320					AT5G55520				AT5G17050	AT4G37910
	AT5G19850	AT4G12910	AT5G06220			AT5G04140	AT4G32590	AT4G31390					AT5G55620				AT5G17165	AT4G37930
	AT5G19855	AT4G13010	AT5G06290			AT5G04330	AT4G32780	AT4G31730					AT5G55920				AT5G17170	AT4G37980
	AT5G19870	AT4G13100	AT5G06530			AT5G04340	AT4G32830	AT4G31840					AT5G56490				AT5G17230	AT4G38080
	AT5G19875	AT4G13500	AT5G06550			AT5G04490	AT4G32880	AT4G31910					AT5G56580				AT5G17300	AT4G38420
	AT5G19940	AT4G13550	AT5G06790			AT5G04530	AT4G32940	AT4G32260					AT5G56720				AT5G17460	AT4G38460
	AT5G19970	AT4G13670	AT5G07020			AT5G04830	AT4G32980	AT4G32590					AT5G56790				AT5G17760	AT4G38620
	AT5G20070	AT4G13750	AT5G07130			AT5G04950	AT4G33010	AT4G32780					AT5G56850				AT5G17780	AT4G38840
	AT5G20220	AT4G14090	AT5G07800			AT5G05170	AT4G33180	AT4G32880					AT5G57123				AT5G17810	AT4G38890
	AT5G20230	AT4G14150	AT5G07990			AT5G05200	AT4G33260	AT4G32940					AT5G57280				AT5G19220	AT4G38970
	AT5G20540	AT4G14330	AT5G08040			AT5G05270	AT4G33270	AT4G32980					AT5G57630				AT5G19240	AT4G39320
	AT5G21100	AT4G14580	AT5G08050			AT5G05410	AT4G33330	AT4G33010					AT5G57785				AT5G19410	AT4G39510
	AT5G21280	AT4G14690	AT5G08640			AT5G05580	AT4G33470	AT4G33180					AT5G58140				AT5G19730	AT4G39710
	AT5G21430	AT4G14930	AT5G08710			AT5G06090	AT4G33550	AT4G33270					AT5G58370				AT5G19850	AT4G39740
	AT5G22020	AT4G14970	AT5G08720			AT5G06200	AT4G33660	AT4G33470					AT5G58500				AT5G19970	AT4G39770
	AT5G22060	AT4G15248	AT5G09480			AT5G06220	AT4G33760	AT4G33660					AT5G58770				AT5G20070	AT4G39960
	AT5G22090	AT4G15500	AT5G09520			AT5G06280	AT4G34240	AT4G34090					AT5G58860				AT5G20220	AT4G39980
	AT5G22300	AT4G15510	AT5G09530			AT5G06510	AT4G34610	AT4G34360					AT5G59130				AT5G20540	AT5G01015
	AT5G22630	AT4G15620	AT5G09660			AT5G06530	AT4G34730	AT4G34555					AT5G59220				AT5G20830	AT5G01040
	AT5G23060	AT4G15630	AT5G09840			AT5G06790	AT4G34740	AT4G34610					AT5G59250				AT5G21100	AT5G01240
	AT5G23190	AT4G15640	AT5G09870			AT5G07020	AT4G34830	AT4G34730					AT5G59320				AT5G21120	AT5G01370
	AT5G23730	AT4G15660	AT5G10130			AT5G07580	AT4G34950	AT4G34740					AT5G59540				AT5G21280	AT5G01410
	AT5G23810	AT4G15690	AT5G10150			AT5G07800	AT4G35250	AT4G34830					AT5G59730				AT5G21430	AT5G01520
	AT5G23920	AT4G15700	AT5G10230			AT5G07990	AT4G35350	AT4G34950					AT5G60730				AT5G21482	AT5G01530
	AT5G23940	AT4G15765	AT5G10470			AT5G08040	AT4G35730	AT4G35250					AT5G60880				AT5G22090	AT5G01600
	AT5G24120	AT4G15770	AT5G11060			AT5G08050	AT4G36220	AT4G36220					AT5G60930				AT5G22300	AT5G01740
	AT5G24150	AT4G15790	AT5G11110			AT5G08640	AT4G36240	AT4G36230					AT5G61030				AT5G22630	AT5G01840
	AT5G24155	AT4G15830	AT5G11160			AT5G08710	AT4G36530	AT4G36240					AT5G61290				AT5G22800	AT5G02050
	AT5G24300	AT4G15920	AT5G11240			AT5G08720	AT4G36580	AT4G36470					AT5G61330				AT5G23060	AT5G02120
	AT5G24460	AT4G16230	AT5G11260			AT5G09230	AT4G36610	AT4G36530					AT5G61370				AT5G23190	AT5G02160
	AT5G24770	AT4G16370	AT5G11300			AT5G09480	AT4G36830	AT4G36580					AT5G61420				AT5G23730	AT5G02180
	AT5G24780	AT4G16630	AT5G11590			AT5G09520	AT4G37150	AT4G36610					AT5G61430				AT5G23760	AT5G02270
	AT5G24810	AT4G16690	AT5G12010			AT5G09530	AT4G37160	AT4G36830					AT5G61770				AT5G23810	AT5G02490
	AT5G24850	AT4G16750	AT5G12420			AT5G09590	AT4G37200	AT4G37000					AT5G61880				AT5G23920	AT5G02810
	AT5G24990	AT4G16860	AT5G12860			AT5G09870	AT4G37300	AT4G37150					AT5G61950				AT5G24080	AT5G02830
	AT5G25120	AT4G16880	AT5G13170			AT5G10130	AT4G37320	AT4G37160					AT5G62100				AT5G24120	AT5G03210
	AT5G25130	AT4G16890	AT5G13200			AT5G10150	AT4G37410	AT4G37200					AT5G62360				AT5G24150	AT5G03230
	AT5G25450	AT4G16950	AT5G13580			AT5G10230	AT4G37430	AT4G37220					AT5G62370				AT5G24155	AT5G03555
	AT5G25610	AT4G16990	AT5G13630			AT5G10410	AT4G37470	AT4G37300					AT5G62430				AT5G24300	AT5G04140
	AT5G25810	AT4G17000	AT5G13650			AT5G10470	AT4G37490	AT4G37320					AT5G62440				AT5G24460	AT5G04330
	AT5G25820	AT4G17090	AT5G13930			AT5G10770	AT4G37760	AT4G37410					AT5G62630				AT5G24470	AT5G04340
	AT5G25890	AT4G17300	AT5G14090			AT5G10930	AT4G37800	AT4G37430					AT5G62720				AT5G24770	AT5G04530
	AT5G26310	AT4G17470	AT5G14370			AT5G11110	AT4G37910	AT4G37470					AT5G63160				AT5G24810	AT5G04830
	AT5G26820	AT4G17760	AT5G14450			AT5G11230	AT4G37930	AT4G37610					AT5G63450				AT5G24850	AT5G04895
	AT5G27030	AT4G17770	AT5G14580			AT5G11260	AT4G37980	AT4G37760					AT5G64040				AT5G24990	AT5G05200
	AT5G27350	AT4G18010	AT5G14660			AT5G11590	AT4G38062	AT4G37800					AT5G64580				AT5G25120	AT5G05270
	AT5G27360	AT4G18440	AT5G14760			AT5G11790	AT4G38080	AT4G37910					AT5G64710				AT5G25130	AT5G05290
	AT5G27390	AT4G18480	AT5G15310			AT5G12170	AT4G38420	AT4G37925					AT5G64770				AT5G25610	AT5G05410
	AT5G34850	AT4G18490	AT5G15510			AT5G12420	AT4G38460	AT4G37930					AT5G64780				AT5G25810	AT5G05580
	AT5G35220	AT4G18550	AT5G15550			AT5G12860	AT4G38840	AT4G37980					AT5G65010				AT5G25820	AT5G06000
	AT5G35735	AT4G18570	AT5G15750			AT5G12870	AT4G38890	AT4G38060					AT5G65340				AT5G25890	AT5G06090
	AT5G35970	AT4G18780	AT5G15910			AT5G13180	AT4G38970	AT4G38062					AT5G65640				AT5G26010	AT5G06220
	AT5G36120	AT4G18810	AT5G15960			AT5G13200	AT4G39510	AT4G38080					AT5G65730				AT5G26290	AT5G06530
	AT5G36160	AT4G19450	AT5G15970			AT5G13580	AT4G39540	AT4G38420					AT5G65860				AT5G26310	AT5G06550
	AT5G36180	AT4G19530	AT5G16010			AT5G13630	AT4G39980	AT4G38460					AT5G66230				AT5G26820	AT5G06790
	AT5G36220	AT4G19710	AT5G16040			AT5G13770	AT5G01040	AT4G38620					AT5G66540				AT5G26860	AT5G07020
	AT5G36910	AT4G19975	AT5G16250			AT5G13930	AT5G01190	AT4G38840					AT5G66570				AT5G27030	AT5G07130
	AT5G36940	AT4G20240	AT5G16540			AT5G14060	AT5G01240	AT4G38970					AT5G66620				AT5G27350	AT5G07475
	AT5G37360	AT4G20270	AT5G16710			AT5G14090	AT5G01370	AT4G39510					AT5G66960				AT5G27360	AT5G07580
	AT5G37550	AT4G20360	AT5G17010			AT5G14370	AT5G01410	AT4G39540					AT5G67080				AT5G27390	AT5G07990
	AT5G37990	AT4G20430	AT5G17040			AT5G14700	AT5G01520	AT4G39710					AT5G67270				AT5G28510	AT5G08050
	AT5G38000	AT4G20910	AT5G17050			AT5G14760	AT5G01530	AT4G39980					AT5G67370				AT5G33280	AT5G08180
	AT5G38020	AT4G21210	AT5G17165			AT5G15310	AT5G01740	AT5G01015									AT5G35735	AT5G08600
	AT5G38030	AT4G21270	AT5G17170			AT5G15630	AT5G01770	AT5G01040									AT5G35970	AT5G08640
	AT5G38430	AT4G21280	AT5G17230			AT5G15740	AT5G01840	AT5G01240									AT5G36150	AT5G08650
	AT5G38510	AT4G21440	AT5G17300			AT5G15780	AT5G01890	AT5G01370									AT5G36160	AT5G08710
	AT5G38520	AT4G21820	AT5G17460			AT5G15900	AT5G01910	AT5G01410									AT5G36180	AT5G08740
	AT5G38980	AT4G21870	AT5G17670			AT5G15910	AT5G02030	AT5G01530									AT5G36220	AT5G09420
	AT5G40020	AT4G21880	AT5G17760			AT5G15960	AT5G02120	AT5G01740									AT5G36910	AT5G09480
	AT5G40380	AT4G21910	AT5G17780			AT5G15970	AT5G02160	AT5G01770									AT5G37020	AT5G09520
	AT5G40390	AT4G21940	AT5G17870			AT5G16010	AT5G02180	AT5G01840									AT5G37360	AT5G09530
	AT5G40500	AT4G21960	AT5G18430			AT5G16350	AT5G02270	AT5G01890									AT5G37550	AT5G09840
	AT5G41040	AT4G22120	AT5G18460			AT5G16540	AT5G02490	AT5G01920									AT5G37990	AT5G09870
	AT5G41315	AT4G22200	AT5G18820			AT5G17000	AT5G02810	AT5G02030									AT5G38000	AT5G10130
	AT5G41460	AT4G22560	AT5G18920			AT5G17010	AT5G02830	AT5G02120									AT5G38020	AT5G10150
	AT5G41590	AT4G22570	AT5G19220			AT5G17040	AT5G02940	AT5G02160									AT5G38030	AT5G10230
	AT5G42030	AT4G22690	AT5G19300			AT5G17050	AT5G03210	AT5G02180									AT5G38430	AT5G10470
	AT5G42040	AT4G22730	AT5G19410			AT5G17165	AT5G03260	AT5G02270									AT5G38510	AT5G11060
	AT5G42270	AT4G22755	AT5G19850			AT5G17170	AT5G03555	AT5G02490									AT5G38520	AT5G11110
	AT5G42650	AT4G22860	AT5G19855			AT5G17230	AT5G03650	AT5G02830									AT5G38980	AT5G11240
	AT5G42655	AT4G22880	AT5G19875			AT5G17460	AT5G04140	AT5G02940									AT5G40060	AT5G11260
	AT5G42720	AT4G22890	AT5G20070			AT5G17760	AT5G04220	AT5G03555									AT5G40170	AT5G11590
	AT5G42800	AT4G22970	AT5G20160			AT5G17780	AT5G04330	AT5G03650									AT5G40390	AT5G11610
	AT5G43070	AT4G23020	AT5G20220			AT5G17810	AT5G04340	AT5G04140									AT5G40500	AT5G11790
	AT5G43150	AT4G23493	AT5G20230			AT5G18460	AT5G04490	AT5G04220									AT5G40850	AT5G12420
	AT5G43380	AT4G23540	AT5G20540			AT5G19240	AT5G04530	AT5G04230									AT5G41040	AT5G12860
	AT5G43420	AT4G23670	AT5G21280			AT5G19250	AT5G04680	AT5G04330									AT5G41315	AT5G13200
	AT5G43450	AT4G23680	AT5G21430			AT5G19260	AT5G04830	AT5G04340									AT5G41400	AT5G13580
	AT5G43570	AT4G23750	AT5G21482			AT5G19730	AT5G04895	AT5G04360									AT5G41460	AT5G13630
	AT5G43630	AT4G23770	AT5G22090			AT5G19850	AT5G05200	AT5G04490									AT5G41590	AT5G13650
	AT5G43850	AT4G23800	AT5G22100			AT5G19870	AT5G05270	AT5G04530									AT5G41670	AT5G13770
	AT5G43870	AT4G23920	AT5G22390			AT5G19875	AT5G05290	AT5G04680									AT5G42030	AT5G13930
	AT5G44110	AT4G23940	AT5G22620			AT5G19940	AT5G05410	AT5G04700									AT5G42040	AT5G14050
	AT5G44190	AT4G23990	AT5G22630			AT5G19970	AT5G05510	AT5G04830									AT5G42270	AT5G14090
	AT5G44530	AT4G24120	AT5G22800			AT5G20070	AT5G05580	AT5G04890									AT5G42310	AT5G14450
	AT5G44568	AT4G24130	AT5G23020			AT5G20220	AT5G05940	AT5G04895									AT5G42510	AT5G14580
	AT5G44820	AT4G24140	AT5G23060			AT5G20230	AT5G06090	AT5G05200									AT5G42655	AT5G14660
	AT5G44870	AT4G24350	AT5G23120			AT5G20270	AT5G06150	AT5G05270									AT5G42690	AT5G14700
	AT5G45650	AT4G24460	AT5G23190			AT5G20540	AT5G06220	AT5G05290									AT5G42720	AT5G14760
	AT5G45850	AT4G24780	AT5G23730			AT5G21280	AT5G06290	AT5G05410									AT5G42800	AT5G15190
	AT5G45920	AT4G24790	AT5G23910			AT5G21430	AT5G06530	AT5G05510									AT5G43150	AT5G15310
	AT5G45950	AT4G24830	AT5G23920			AT5G22020	AT5G06550	AT5G05580									AT5G43260	AT5G15550
	AT5G45960	AT4G24930	AT5G24120			AT5G22060	AT5G06790	AT5G06090									AT5G43380	AT5G15700
	AT5G46110	AT4G25050	AT5G24150			AT5G22090	AT5G07020	AT5G06150									AT5G43420	AT5G15750
	AT5G46470	AT4G25290	AT5G24470			AT5G22630	AT5G07130	AT5G06290									AT5G43630	AT5G15910
	AT5G46690	AT4G25340	AT5G24770			AT5G23060	AT5G07800	AT5G06530									AT5G43850	AT5G15960
	AT5G46790	AT4G25630	AT5G24850			AT5G23100	AT5G07990	AT5G06790									AT5G44110	AT5G15970
	AT5G47610	AT4G25650	AT5G24990			AT5G23190	AT5G08050	AT5G07020									AT5G44190	AT5G16010
	AT5G47870	AT4G25730	AT5G25120			AT5G23220	AT5G08180	AT5G07800									AT5G44410	AT5G16040
	AT5G47910	AT4G25910	AT5G25130			AT5G23230	AT5G08280	AT5G07990									AT5G44530	AT5G16410
	AT5G47980	AT4G26050	AT5G25450			AT5G23280	AT5G08600	AT5G08040									AT5G44568	AT5G16540
	AT5G47990	AT4G26140	AT5G25610			AT5G23730	AT5G08640	AT5G08050									AT5G44820	AT5G16930
	AT5G48000	AT4G26150	AT5G25810			AT5G23810	AT5G08650	AT5G08410									AT5G44870	AT5G17000
	AT5G48010	AT4G26370	AT5G25840			AT5G23840	AT5G08710	AT5G08640									AT5G45340	AT5G17010
	AT5G48485	AT4G26600	AT5G25890			AT5G23920	AT5G08720	AT5G08650									AT5G45650	AT5G17040
	AT5G48490	AT4G26660	AT5G26820			AT5G23940	AT5G08740	AT5G08710									AT5G45830	AT5G17050
	AT5G48540	AT4G26780	AT5G26860			AT5G24120	AT5G09480	AT5G08720									AT5G45850	AT5G17165
	AT5G48570	AT4G26790	AT5G27000			AT5G24150	AT5G09520	AT5G08740									AT5G45950	AT5G17170
	AT5G48880	AT4G27010	AT5G27120			AT5G24155	AT5G09530	AT5G09480									AT5G46470	AT5G17230
	AT5G48920	AT4G27030	AT5G27350			AT5G24460	AT5G09660	AT5G09520									AT5G46730	AT5G17300
	AT5G49330	AT4G27300	AT5G27360			AT5G24530	AT5G09840	AT5G09530									AT5G47610	AT5G17460
	AT5G49480	AT4G27340	AT5G27390			AT5G24770	AT5G10120	AT5G09660									AT5G47870	AT5G17760
	AT5G49525	AT4G27400	AT5G35170			AT5G24850	AT5G10150	AT5G09840									AT5G47910	AT5G17780
	AT5G49910	AT4G27410	AT5G35220			AT5G24990	AT5G10230	AT5G09870									AT5G47980	AT5G17810
	AT5G50100	AT4G27520	AT5G35630			AT5G25120	AT5G10470	AT5G10120									AT5G47990	AT5G18290
	AT5G51040	AT4G27560	AT5G35735			AT5G25130	AT5G10690	AT5G10150									AT5G48000	AT5G18430
	AT5G51260	AT4G27700	AT5G35970			AT5G25450	AT5G10770	AT5G10230									AT5G48010	AT5G18660
	AT5G51440	AT4G27820	AT5G36120			AT5G25610	AT5G11060	AT5G10470									AT5G48070	AT5G18820
	AT5G51460	AT4G27830	AT5G36910			AT5G25810	AT5G11110	AT5G11060									AT5G48485	AT5G18850
	AT5G51850	AT4G27950	AT5G37300			AT5G25820	AT5G11240	AT5G11240									AT5G48490	AT5G18920
	AT5G51890	AT4G28080	AT5G37360			AT5G25890	AT5G11260	AT5G11260									AT5G48880	AT5G19220
	AT5G52060	AT4G28250	AT5G37550			AT5G26310	AT5G11300	AT5G11300									AT5G49330	AT5G19300
	AT5G52250	AT4G28430	AT5G37690			AT5G26820	AT5G11330	AT5G11330									AT5G49480	AT5G19410
	AT5G52310	AT4G28450	AT5G37990			AT5G27030	AT5G11510	AT5G11590									AT5G49525	AT5G19850
	AT5G52320	AT4G28660	AT5G38000			AT5G27150	AT5G11590	AT5G11840									AT5G49900	AT5G19970
	AT5G52640	AT4G28680	AT5G38020			AT5G27350	AT5G11790	AT5G12420									AT5G49910	AT5G20070
	AT5G53120	AT4G28750	AT5G38030			AT5G27360	AT5G12420	AT5G12860									AT5G50100	AT5G20160
	AT5G53210	AT4G28780	AT5G38410			AT5G33280	AT5G12860	AT5G13170									AT5G50200	AT5G20220
	AT5G53290	AT4G29510	AT5G38430			AT5G34850	AT5G12870	AT5G13200									AT5G51040	AT5G20230
	AT5G53370	AT4G29590	AT5G38510			AT5G35735	AT5G13200	AT5G13580									AT5G51260	AT5G20540
	AT5G53500	AT4G29800	AT5G38520			AT5G35970	AT5G13580	AT5G13630									AT5G51460	AT5G20740
	AT5G53970	AT4G29920	AT5G38890			AT5G36120	AT5G13630	AT5G13650									AT5G52250	AT5G21120
	AT5G54060	AT4G29930	AT5G38980			AT5G36160	AT5G13650	AT5G13770									AT5G52310	AT5G21280
	AT5G54160	AT4G30150	AT5G38990			AT5G36180	AT5G13930	AT5G13930									AT5G52320	AT5G21430
	AT5G54230	AT4G30250	AT5G39790			AT5G36220	AT5G14060	AT5G14060									AT5G52330	AT5G21482
	AT5G54270	AT4G30460	AT5G40170			AT5G36910	AT5G14090	AT5G14090									AT5G52860	AT5G22020
	AT5G54770	AT4G30800	AT5G40180			AT5G37360	AT5G14450	AT5G14370									AT5G53120	AT5G22090
	AT5G54855	AT4G31210	AT5G40380			AT5G37550	AT5G14580	AT5G14450									AT5G53170	AT5G22100
	AT5G55110	AT4G31320	AT5G40390			AT5G37990	AT5G14660	AT5G14580									AT5G53290	AT5G22300
	AT5G55180	AT4G31805	AT5G40480			AT5G38000	AT5G14760	AT5G14660									AT5G53370	AT5G22630
	AT5G55250	AT4G31840	AT5G40500			AT5G38020	AT5G15310	AT5G14760									AT5G53460	AT5G22800
	AT5G55620	AT4G31910	AT5G41315			AT5G38030	AT5G15510	AT5G15310									AT5G53500	AT5G23060
	AT5G56010	AT4G32260	AT5G41590			AT5G38430	AT5G15550	AT5G15510									AT5G53970	AT5G23120
	AT5G56090	AT4G32590	AT5G42270			AT5G38510	AT5G15630	AT5G15700									AT5G54060	AT5G23190
	AT5G56790	AT4G32780	AT5G42650			AT5G38520	AT5G15700	AT5G15960									AT5G54100	AT5G23730
	AT5G56850	AT4G32830	AT5G42720			AT5G38980	AT5G15750	AT5G16010									AT5G54160	AT5G23760
	AT5G57150	AT4G32880	AT5G42800			AT5G40020	AT5G15910	AT5G16030									AT5G54270	AT5G23920
	AT5G57345	AT4G32940	AT5G43150			AT5G40380	AT5G15960	AT5G16240									AT5G54770	AT5G23950
	AT5G57560	AT4G32980	AT5G43450			AT5G40390	AT5G15970	AT5G16250									AT5G54960	AT5G24105
	AT5G57785	AT4G33010	AT5G43470			AT5G40500	AT5G16010	AT5G16400									AT5G55180	AT5G24120
	AT5G57800	AT4G33180	AT5G43570			AT5G40850	AT5G16030	AT5G16540									AT5G55250	AT5G24150
	AT5G58000	AT4G33260	AT5G43630			AT5G41040	AT5G16250	AT5G16710									AT5G55620	AT5G24155
	AT5G58140	AT4G33270	AT5G43850			AT5G41315	AT5G16350	AT5G16930									AT5G55920	AT5G24460
	AT5G58330	AT4G33330	AT5G43870			AT5G41400	AT5G16400	AT5G17050									AT5G56090	AT5G24470
	AT5G58500	AT4G33470	AT5G44110			AT5G41460	AT5G16540	AT5G17165									AT5G56790	AT5G24770
	AT5G58760	AT4G33550	AT5G44190			AT5G41590	AT5G16710	AT5G17170									AT5G56850	AT5G24850
	AT5G58770	AT4G33660	AT5G44530			AT5G41670	AT5G16715	AT5G17230									AT5G57123	AT5G24990
	AT5G58870	AT4G33760	AT5G44550			AT5G42270	AT5G16930	AT5G17300									AT5G57280	AT5G25120
	AT5G59130	AT4G34090	AT5G44870			AT5G42500	AT5G17050	AT5G17460									AT5G57540	AT5G25130
	AT5G59250	AT4G34240	AT5G45650			AT5G42510	AT5G17160	AT5G17670									AT5G57560	AT5G25610
	AT5G59320	AT4G34510	AT5G45820			AT5G42580	AT5G17165	AT5G17760									AT5G57785	AT5G25810
	AT5G59720	AT4G34610	AT5G45850			AT5G42650	AT5G17170	AT5G17780									AT5G57800	AT5G25890
	AT5G59730	AT4G34730	AT5G45920			AT5G42655	AT5G17230	AT5G17810									AT5G57960	AT5G26010
	AT5G59770	AT4G34740	AT5G45950			AT5G42720	AT5G17300	AT5G17870									AT5G58000	AT5G26290
	AT5G59820	AT4G34830	AT5G46390			AT5G42780	AT5G17420	AT5G17880									AT5G58140	AT5G26820
	AT5G59845	AT4G34950	AT5G46450			AT5G42800	AT5G17460	AT5G18430									AT5G58330	AT5G26860
	AT5G59920	AT4G35250	AT5G46470			AT5G43070	AT5G17670	AT5G18460									AT5G58500	AT5G27120
	AT5G60020	AT4G35350	AT5G46690			AT5G43150	AT5G17760	AT5G18820									AT5G58760	AT5G27330
	AT5G60120	AT4G35620	AT5G47500			AT5G43260	AT5G17780	AT5G19220									AT5G58770	AT5G27350
	AT5G60650	AT4G35730	AT5G47610			AT5G43380	AT5G17810	AT5G19300									AT5G58780	AT5G27360
	AT5G60850	AT4G36220	AT5G47910			AT5G43420	AT5G18460	AT5G19540									AT5G58870	AT5G28500
	AT5G60880	AT4G36230	AT5G47980			AT5G43570	AT5G18570	AT5G19850									AT5G59130	AT5G28840
	AT5G60890	AT4G36240	AT5G48300			AT5G43630	AT5G18660	AT5G19855									AT5G59250	AT5G35110
	AT5G61340	AT4G36530	AT5G48310			AT5G43690	AT5G18820	AT5G19940									AT5G59320	AT5G35735
	AT5G61420	AT4G36580	AT5G48470			AT5G43850	AT5G19220	AT5G20140									AT5G59720	AT5G35970
	AT5G61810	AT4G36610	AT5G48485			AT5G43870	AT5G19300	AT5G20160									AT5G59730	AT5G36120
	AT5G62100	AT4G36830	AT5G48490			AT5G44110	AT5G19410	AT5G20220									AT5G59770	AT5G36220
	AT5G62130	AT4G37090	AT5G48570			AT5G44130	AT5G19730	AT5G20230									AT5G60120	AT5G36910
	AT5G62140	AT4G37150	AT5G48790			AT5G44190	AT5G19850	AT5G20540									AT5G60850	AT5G36940
	AT5G62210	AT4G37160	AT5G48850			AT5G44390	AT5G19855	AT5G20970									AT5G61030	AT5G37550
	AT5G62220	AT4G37200	AT5G48880			AT5G44410	AT5G19875	AT5G21430									AT5G61340	AT5G37990
	AT5G62430	AT4G37300	AT5G49330			AT5G44530	AT5G19940	AT5G22100									AT5G61420	AT5G38000
	AT5G62720	AT4G37320	AT5G49480			AT5G44568	AT5G20070	AT5G22620									AT5G61520	AT5G38020
	AT5G62790	AT4G37410	AT5G49525			AT5G44820	AT5G20160	AT5G22800									AT5G61810	AT5G38030
	AT5G62840	AT4G37430	AT5G49910			AT5G44870	AT5G20220	AT5G23020									AT5G62100	AT5G38430
	AT5G62890	AT4G37470	AT5G50100			AT5G45650	AT5G20540	AT5G23060									AT5G62130	AT5G38510
	AT5G62920	AT4G37490	AT5G50740			AT5G45800	AT5G20830	AT5G23120									AT5G62140	AT5G38520
	AT5G63180	AT4G37750	AT5G50810			AT5G45850	AT5G21222	AT5G23190									AT5G62210	AT5G38720
	AT5G63380	AT4G37760	AT5G51040			AT5G45920	AT5G21430	AT5G23730									AT5G62220	AT5G38770
	AT5G63450	AT4G37800	AT5G51440			AT5G45950	AT5G22090	AT5G23840									AT5G62350	AT5G38890
	AT5G63850	AT4G37910	AT5G51540			AT5G45960	AT5G22100	AT5G23910									AT5G62430	AT5G38980
	AT5G64040	AT4G37930	AT5G51600			AT5G46470	AT5G22800	AT5G23920									AT5G62720	AT5G38990
	AT5G64170	AT4G37980	AT5G52100			AT5G46700	AT5G22860	AT5G24120									AT5G62890	AT5G40060
	AT5G64230	AT4G38062	AT5G52120			AT5G46790	AT5G23020	AT5G24150									AT5G62920	AT5G40170
	AT5G64510	AT4G38080	AT5G52250			AT5G47610	AT5G23060	AT5G24155									AT5G63120	AT5G40390
	AT5G64770	AT4G38420	AT5G52310			AT5G47870	AT5G23120	AT5G24300									AT5G63180	AT5G40480
	AT5G64780	AT4G38460	AT5G52970			AT5G47980	AT5G23190	AT5G24420									AT5G63380	AT5G40500
	AT5G64850	AT4G38620	AT5G53210			AT5G47990	AT5G23730	AT5G24460									AT5G63450	AT5G40530
	AT5G64940	AT4G38710	AT5G53370			AT5G48000	AT5G23810	AT5G24470									AT5G63850	AT5G41040
	AT5G65010	AT4G38840	AT5G53500			AT5G48010	AT5G23910	AT5G24770									AT5G64040	AT5G41315
	AT5G65340	AT4G38890	AT5G53760			AT5G48070	AT5G23920	AT5G24850									AT5G64170	AT5G41590
	AT5G65530	AT4G38970	AT5G53870			AT5G48290	AT5G24000	AT5G24990									AT5G64230	AT5G42270
	AT5G65683	AT4G39480	AT5G53970			AT5G48485	AT5G24120	AT5G25120									AT5G64530	AT5G42720
	AT5G65730	AT4G39510	AT5G54060			AT5G48490	AT5G24150	AT5G25130									AT5G64770	AT5G42800
	AT5G65840	AT4G39710	AT5G54160			AT5G48540	AT5G24155	AT5G25450									AT5G64780	AT5G42900
	AT5G66190	AT4G39740	AT5G54230			AT5G48570	AT5G24300	AT5G25610									AT5G64850	AT5G43150
	AT5G66270	AT4G39980	AT5G54270			AT5G48880	AT5G24470	AT5G25810									AT5G64940	AT5G43260
	AT5G66570	AT5G01015	AT5G54370			AT5G49330	AT5G24770	AT5G25840									AT5G65010	AT5G43420
	AT5G66620	AT5G01040	AT5G54770			AT5G49480	AT5G24810	AT5G25890									AT5G65310	AT5G43450
	AT5G67030	AT5G01190	AT5G55110			AT5G49525	AT5G24850	AT5G26280									AT5G65340	AT5G43470
	AT5G67080	AT5G01240	AT5G55180			AT5G49910	AT5G24990	AT5G26290									AT5G65530	AT5G43570
	AT5G67090	AT5G01370	AT5G55280			AT5G50100	AT5G25090	AT5G26820									AT5G65640	AT5G43630
	AT5G67160	AT5G01410	AT5G55620			AT5G51040	AT5G25120	AT5G26860									AT5G65683	AT5G43870
	AT5G67300	AT5G01420	AT5G55920			AT5G51220	AT5G25130	AT5G27120									AT5G65730	AT5G44110
	AT5G67370	AT5G01520	AT5G56580			AT5G51260	AT5G25610	AT5G27290									AT5G65840	AT5G44190
	AT5G67385	AT5G01530	AT5G56790			AT5G51440	AT5G25810	AT5G27350									AT5G66270	AT5G44530
		AT5G01660	AT5G56850			AT5G51460	AT5G25890	AT5G27360									AT5G66390	AT5G44550
		AT5G01770	AT5G56860			AT5G51680	AT5G26290	AT5G27390									AT5G66570	AT5G44820
		AT5G01840	AT5G57280			AT5G51890	AT5G26820	AT5G28500									AT5G66760	AT5G44870
		AT5G01890	AT5G57345			AT5G52060	AT5G26860	AT5G35170									AT5G66900	AT5G45060
		AT5G01910	AT5G57560			AT5G52250	AT5G27120	AT5G35220									AT5G67030	AT5G45650
		AT5G02030	AT5G57630			AT5G52310	AT5G27330	AT5G35630									AT5G67080	AT5G45700
		AT5G02050	AT5G57785			AT5G52320	AT5G27350	AT5G35735									AT5G67160	AT5G45820
		AT5G02120	AT5G58140			AT5G52640	AT5G27360	AT5G35790									AT5G67300	AT5G45850
		AT5G02180	AT5G58330			AT5G53120	AT5G27390	AT5G35970									AT5G67370	AT5G45920
		AT5G02270	AT5G58500			AT5G53290	AT5G28500	AT5G36120									AT5G67385	AT5G45950
		AT5G02490	AT5G58750			AT5G53370	AT5G35170	AT5G36220										AT5G46390
		AT5G02810	AT5G58760			AT5G53500	AT5G35220	AT5G36910										AT5G46450
		AT5G02830	AT5G58770			AT5G53970	AT5G35630	AT5G36940										AT5G46470
		AT5G02940	AT5G58860			AT5G54060	AT5G35735	AT5G37180										AT5G46580
		AT5G03210	AT5G59050			AT5G54160	AT5G35790	AT5G37360										AT5G47455
		AT5G03260	AT5G59130			AT5G54230	AT5G35970	AT5G37550										AT5G47500
		AT5G03555	AT5G59220			AT5G54240	AT5G36120	AT5G38000										AT5G47610
		AT5G03650	AT5G59250			AT5G54270	AT5G36910	AT5G38020										AT5G47980
		AT5G04140	AT5G59320			AT5G54770	AT5G37180	AT5G38030										AT5G48000
		AT5G04220	AT5G59730			AT5G54855	AT5G37360	AT5G38410										AT5G48030
		AT5G04230	AT5G59750			AT5G54960	AT5G37550	AT5G38430										AT5G48070
		AT5G04330	AT5G59770			AT5G55110	AT5G37990	AT5G38510										AT5G48485
		AT5G04340	AT5G59820			AT5G55180	AT5G38000	AT5G38520										AT5G48490
		AT5G04490	AT5G60520			AT5G55250	AT5G38020	AT5G38890										AT5G48880
		AT5G04530	AT5G60530			AT5G55620	AT5G38030	AT5G38980										AT5G49015
		AT5G04680	AT5G60730			AT5G56010	AT5G38410	AT5G38990										AT5G49330
		AT5G04830	AT5G60850			AT5G56090	AT5G38430	AT5G39790										AT5G49480
		AT5G04895	AT5G60880			AT5G56850	AT5G38510	AT5G40060										AT5G49525
		AT5G04950	AT5G60930			AT5G56980	AT5G38520	AT5G40170										AT5G49910
		AT5G05200	AT5G61030			AT5G57150	AT5G38890	AT5G40180										AT5G50100
		AT5G05270	AT5G61420			AT5G57345	AT5G38980	AT5G40380										AT5G50810
		AT5G05290	AT5G61880			AT5G57560	AT5G39790	AT5G40480										AT5G51030
		AT5G05410	AT5G62100			AT5G57785	AT5G40020	AT5G40500										AT5G51040
		AT5G05510	AT5G62130			AT5G57800	AT5G40170	AT5G41590										AT5G51220
		AT5G05580	AT5G62140			AT5G57887	AT5G40380	AT5G42270										AT5G51460
		AT5G05940	AT5G62210			AT5G58000	AT5G40390	AT5G42650										AT5G51540
		AT5G06090	AT5G62220			AT5G58070	AT5G40480	AT5G42720										AT5G52120
		AT5G06150	AT5G62360			AT5G58140	AT5G40500	AT5G42800										AT5G52250
		AT5G06220	AT5G62430			AT5G58330	AT5G40640	AT5G43070										AT5G52260
		AT5G06290	AT5G62630			AT5G58500	AT5G41040	AT5G43150										AT5G52310
		AT5G06330	AT5G62720			AT5G58760	AT5G41590	AT5G43450										AT5G52330
		AT5G06350	AT5G62840			AT5G58770	AT5G42270	AT5G43470										AT5G52380
		AT5G06510	AT5G63380			AT5G58800	AT5G42390	AT5G43570										AT5G52790
		AT5G06530	AT5G63450			AT5G59050	AT5G42720	AT5G43630										AT5G52860
		AT5G06550	AT5G64040			AT5G59130	AT5G42800	AT5G43750										AT5G53290
		AT5G06790	AT5G64170			AT5G59250	AT5G43150	AT5G43850										AT5G53370
		AT5G07020	AT5G64310			AT5G59320	AT5G43420	AT5G43870										AT5G53500
		AT5G07130	AT5G64510			AT5G59720	AT5G43450	AT5G44190										AT5G53880
		AT5G07800	AT5G64580			AT5G59730	AT5G43470	AT5G44530										AT5G53970
		AT5G07990	AT5G64770			AT5G59770	AT5G43570	AT5G44550										AT5G54060
		AT5G08050	AT5G64780			AT5G59820	AT5G43630	AT5G44870										AT5G54230
		AT5G08180	AT5G64850			AT5G59920	AT5G43745	AT5G45060										AT5G54270
		AT5G08600	AT5G64940			AT5G60120	AT5G43850	AT5G45650										AT5G54770
		AT5G08640	AT5G65010			AT5G60490	AT5G44110	AT5G45680										AT5G54910
		AT5G08650	AT5G65340			AT5G60650	AT5G44190	AT5G45820										AT5G54960
		AT5G08710	AT5G65683			AT5G60850	AT5G44530	AT5G45830										AT5G55110
		AT5G08720	AT5G65730			AT5G60880	AT5G44870	AT5G45850										AT5G55180
		AT5G08740	AT5G65840			AT5G60890	AT5G45060	AT5G45920										AT5G55280
		AT5G09420	AT5G66190			AT5G60920	AT5G45140	AT5G45950										AT5G55620
		AT5G09520	AT5G66230			AT5G61340	AT5G45650	AT5G46110										AT5G55920
		AT5G09530	AT5G66270			AT5G61420	AT5G45700	AT5G46390										AT5G56090
		AT5G09590	AT5G66570			AT5G61520	AT5G45850	AT5G46450										AT5G56720
		AT5G09660	AT5G67080			AT5G62070	AT5G45920	AT5G46470										AT5G56790
		AT5G09840	AT5G67270			AT5G62100	AT5G45950	AT5G46690										AT5G56850
		AT5G09870	AT5G67370			AT5G62130	AT5G46110	AT5G46780										AT5G57123
		AT5G10120	AT5G67430			AT5G62140	AT5G46390	AT5G47000										AT5G57280
		AT5G10130				AT5G62210	AT5G46470	AT5G47500										AT5G57560
		AT5G10150				AT5G62220	AT5G46730	AT5G47610										AT5G57570
		AT5G10230				AT5G62350	AT5G47000	AT5G47980										AT5G57630
		AT5G10470				AT5G62430	AT5G47500	AT5G48030										AT5G57785
		AT5G10690				AT5G62540	AT5G47610	AT5G48290										AT5G57800
		AT5G11060				AT5G62720	AT5G47980	AT5G48300										AT5G58140
		AT5G11110				AT5G62890	AT5G48000	AT5G48310										AT5G58330
		AT5G11240				AT5G62920	AT5G48010	AT5G48485										AT5G58370
		AT5G11260				AT5G63180	AT5G48030	AT5G48490										AT5G58500
		AT5G11300				AT5G63380	AT5G48060	AT5G48790										AT5G58760
		AT5G11330				AT5G63450	AT5G48300	AT5G48880										AT5G58770
		AT5G11510				AT5G63850	AT5G48310	AT5G49330										AT5G58860
		AT5G11590				AT5G64040	AT5G48470	AT5G49360										AT5G59130
		AT5G11790				AT5G64170	AT5G48485	AT5G49740										AT5G59220
		AT5G12080				AT5G64230	AT5G48490	AT5G49910										AT5G59250
		AT5G12420				AT5G64510	AT5G48790	AT5G49970										AT5G59320
		AT5G12860				AT5G64770	AT5G48880	AT5G50100										AT5G59540
		AT5G12870				AT5G64780	AT5G48920	AT5G50450										AT5G59720
		AT5G13170				AT5G64850	AT5G49030	AT5G51010										AT5G59730
		AT5G13200				AT5G64940	AT5G49270	AT5G51040										AT5G59750
		AT5G13580				AT5G65010	AT5G49390	AT5G51110										AT5G59770
		AT5G13630				AT5G65310	AT5G49525	AT5G51440										AT5G59820
		AT5G13650				AT5G65320	AT5G49910	AT5G51600										AT5G60730
		AT5G13770				AT5G65340	AT5G49970	AT5G52100										AT5G60840
		AT5G13930				AT5G65530	AT5G50100	AT5G52120										AT5G60850
		AT5G14060				AT5G65683	AT5G51030	AT5G52250										AT5G60880
		AT5G14090				AT5G65730	AT5G51040	AT5G52970										AT5G61030
		AT5G14370				AT5G65840	AT5G51440	AT5G53210										AT5G61330
		AT5G14450				AT5G66270	AT5G51460	AT5G53370										AT5G61370
		AT5G14580				AT5G66390	AT5G51540	AT5G53490										AT5G61380
		AT5G14660				AT5G66570	AT5G51600	AT5G53500										AT5G61420
		AT5G14760				AT5G66815	AT5G51890	AT5G53870										AT5G61770
		AT5G14890				AT5G67080	AT5G52250	AT5G53880										AT5G61810
		AT5G15310				AT5G67160	AT5G52310	AT5G53970										AT5G61880
		AT5G15510				AT5G67210	AT5G52860	AT5G54060										AT5G61950
		AT5G15550				AT5G67300	AT5G52970	AT5G54270										AT5G62100
		AT5G15630				AT5G67370	AT5G53170	AT5G54370										AT5G62140
		AT5G15700				AT5G67385	AT5G53210	AT5G54770										AT5G62210
		AT5G15750				AT5G67420	AT5G53290	AT5G54960										AT5G62220
		AT5G15910				AT5G67620	AT5G53370	AT5G55110										AT5G62360
		AT5G15960					AT5G53970	AT5G55180										AT5G62370
		AT5G16010					AT5G54060	AT5G55280										AT5G62430
		AT5G16030					AT5G54160	AT5G55410										AT5G62440
		AT5G16040					AT5G54270	AT5G55620										AT5G62630
		AT5G16250					AT5G54370	AT5G55920										AT5G62720
		AT5G16350					AT5G54510	AT5G56580										AT5G62840
		AT5G16540					AT5G54770	AT5G56590										AT5G63160
		AT5G16710					AT5G54910	AT5G56720										AT5G63180
		AT5G16715					AT5G55110	AT5G56790										AT5G63380
		AT5G16930					AT5G55180	AT5G56850										AT5G63450
		AT5G17000					AT5G55280	AT5G57040										AT5G64040
		AT5G17050					AT5G55520	AT5G57280										AT5G64170
		AT5G17160					AT5G55620	AT5G57345										AT5G64230
		AT5G17165					AT5G55830	AT5G57350										AT5G64580
		AT5G17170					AT5G55920	AT5G57560										AT5G64770
		AT5G17230					AT5G56580	AT5G57630										AT5G64780
		AT5G17240					AT5G56790	AT5G57785										AT5G64850
		AT5G17270					AT5G56850	AT5G57887										AT5G65010
		AT5G17300					AT5G57123	AT5G58140										AT5G65040
		AT5G17420					AT5G57280	AT5G58330										AT5G65310
		AT5G17460					AT5G57345	AT5G58500										AT5G65340
		AT5G17670					AT5G57350	AT5G58520										AT5G65640
		AT5G17760					AT5G57590	AT5G58760										AT5G65683
		AT5G17780					AT5G57785	AT5G58770										AT5G65730
		AT5G17810					AT5G57800	AT5G58860										AT5G66190
		AT5G18430					AT5G58140	AT5G59130										AT5G66230
		AT5G18460					AT5G58330	AT5G59250										AT5G66270
		AT5G18570					AT5G58500	AT5G59320										AT5G66540
		AT5G18660					AT5G58760	AT5G59540										AT5G66570
		AT5G18820					AT5G58770	AT5G59730										AT5G66900
		AT5G19220					AT5G58860	AT5G59750										AT5G66960
		AT5G19300					AT5G58870	AT5G59770										AT5G67080
		AT5G19410					AT5G59130	AT5G60250										AT5G67300
		AT5G19730					AT5G59220	AT5G60530										AT5G67370
		AT5G19850					AT5G59250	AT5G60730										AT5G67385
		AT5G19855					AT5G59320	AT5G60800
		AT5G19870					AT5G59720	AT5G60850
		AT5G19940					AT5G59730	AT5G60880
		AT5G20070					AT5G59750	AT5G60930
		AT5G20160					AT5G59770	AT5G61030
		AT5G20220					AT5G59845	AT5G61410
		AT5G20540					AT5G60020	AT5G61420
		AT5G20830					AT5G60650	AT5G61480
		AT5G20970					AT5G60720	AT5G61600
		AT5G21280					AT5G60730	AT5G61950
		AT5G21430					AT5G60850	AT5G62100
		AT5G21482					AT5G60880	AT5G62140
		AT5G22090					AT5G60930	AT5G62210
		AT5G22100					AT5G61030	AT5G62220
		AT5G22300					AT5G61410	AT5G62360
		AT5G22620					AT5G61420	AT5G62430
		AT5G22800					AT5G61480	AT5G62630
		AT5G22860					AT5G61770	AT5G62720
		AT5G23020					AT5G61880	AT5G62840
		AT5G23060					AT5G62100	AT5G63160
		AT5G23120					AT5G62140	AT5G63380
		AT5G23190					AT5G62210	AT5G63450
		AT5G23300					AT5G62220	AT5G64040
		AT5G23730					AT5G62430	AT5G64110
		AT5G23810					AT5G62630	AT5G64580
		AT5G23910					AT5G62710	AT5G64710
		AT5G23920					AT5G62720	AT5G64770
		AT5G24080					AT5G62790	AT5G64780
		AT5G24120					AT5G62840	AT5G65010
		AT5G24150					AT5G63380	AT5G65340
		AT5G24155					AT5G63450	AT5G65683
		AT5G24300					AT5G63710	AT5G65730
		AT5G24470					AT5G64040	AT5G65840
		AT5G24770					AT5G64170	AT5G66040
		AT5G24810					AT5G64510	AT5G66190
		AT5G24850					AT5G64580	AT5G66230
		AT5G24990					AT5G64710	AT5G66270
		AT5G25090					AT5G64770	AT5G66570
		AT5G25120					AT5G64780	AT5G66985
		AT5G25130					AT5G64940	AT5G67080
		AT5G25610					AT5G65010	AT5G67270
		AT5G25810					AT5G65340	AT5G67370
		AT5G25890					AT5G65683
		AT5G26290					AT5G65730
		AT5G26820					AT5G65840
		AT5G26860					AT5G66190
		AT5G27030					AT5G66230
		AT5G27120					AT5G66270
		AT5G27330					AT5G66570
		AT5G27350					AT5G67030
		AT5G27360					AT5G67080
		AT5G27390					AT5G67270
		AT5G28500					AT5G67370
		AT5G35170					AT5G67385
		AT5G35220
		AT5G35630
		AT5G35735
		AT5G35790
		AT5G35970
		AT5G36120
		AT5G36910
		AT5G37180
		AT5G37360
		AT5G37550
		AT5G37990
		AT5G38000
		AT5G38020
		AT5G38030
		AT5G38300
		AT5G38410
		AT5G38430
		AT5G38510
		AT5G38520
		AT5G38720
		AT5G38890
		AT5G38980
		AT5G39530
		AT5G39790
		AT5G40020
		AT5G40170
		AT5G40380
		AT5G40390
		AT5G40480
		AT5G40500
		AT5G40640
		AT5G41040
		AT5G41315
		AT5G41590
		AT5G42270
		AT5G42720
		AT5G42800
		AT5G43070
		AT5G43150
		AT5G43420
		AT5G43450
		AT5G43470
		AT5G43570
		AT5G43630
		AT5G43745
		AT5G43850
		AT5G43870
		AT5G44110
		AT5G44190
		AT5G44530
		AT5G44560
		AT5G44870
		AT5G45140
		AT5G45650
		AT5G45700
		AT5G45820
		AT5G45850
		AT5G45920
		AT5G45950
		AT5G46110
		AT5G46390
		AT5G46470
		AT5G46690
		AT5G46730
		AT5G47000
		AT5G47455
		AT5G47500
		AT5G47610
		AT5G47980
		AT5G48000
		AT5G48010
		AT5G48030
		AT5G48060
		AT5G48300
		AT5G48310
		AT5G48485
		AT5G48490
		AT5G48570
		AT5G48790
		AT5G48880
		AT5G48920
		AT5G49030
		AT5G49330
		AT5G49480
		AT5G49525
		AT5G49910
		AT5G50100
		AT5G50740
		AT5G51040
		AT5G51440
		AT5G51540
		AT5G51550
		AT5G51600
		AT5G51850
		AT5G51890
		AT5G52250
		AT5G52310
		AT5G52330
		AT5G52380
		AT5G52860
		AT5G52970
		AT5G53120
		AT5G53170
		AT5G53210
		AT5G53290
		AT5G53370
		AT5G53970
		AT5G54060
		AT5G54160
		AT5G54270
		AT5G54370
		AT5G54770
		AT5G54910
		AT5G54960
		AT5G55110
		AT5G55180
		AT5G55280
		AT5G55520
		AT5G55620
		AT5G55830
		AT5G55920
		AT5G56010
		AT5G56580
		AT5G56730
		AT5G56790
		AT5G56850
		AT5G57123
		AT5G57280
		AT5G57345
		AT5G57350
		AT5G57560
		AT5G57590
		AT5G57785
		AT5G57800
		AT5G57890
		AT5G57990
		AT5G58140
		AT5G58330
		AT5G58500
		AT5G58760
		AT5G58770
		AT5G58860
		AT5G58870
		AT5G59130
		AT5G59220
		AT5G59250
		AT5G59320
		AT5G59720
		AT5G59730
		AT5G59750
		AT5G59770
		AT5G59845
		AT5G60020
		AT5G60150
		AT5G60530
		AT5G60600
		AT5G60690
		AT5G60720
		AT5G60730
		AT5G60880
		AT5G60930
		AT5G61030
		AT5G61330
		AT5G61410
		AT5G61420
		AT5G61480
		AT5G61770
		AT5G61880
		AT5G62100
		AT5G62140
		AT5G62210
		AT5G62220
		AT5G62410
		AT5G62430
		AT5G62440
		AT5G62630
		AT5G62710
		AT5G62720
		AT5G62790
		AT5G62840
		AT5G63380
		AT5G63450
		AT5G63710
		AT5G64040
		AT5G64170
		AT5G64510
		AT5G64530
		AT5G64580
		AT5G64710
		AT5G64770
		AT5G64850
		AT5G64940
		AT5G65010
		AT5G65340
		AT5G65683
		AT5G65730
		AT5G65840
		AT5G66190
		AT5G66230
		AT5G66270
		AT5G66540
		AT5G66570
		AT5G66750
		AT5G66960
		AT5G67030
		AT5G67080
		AT5G67270
		AT5G67370
		AT5G67385

## Sheet: DOWN
W1h	W3h	W6h	W12h		B1h	B3h	B6h	B12h		R1h	R3h	R6h	R12h		FR1h	FR3h	FR6h	FR12h
AT1G01200	AT1G01110	AT1G01060	AT1G01200		AT1G01200	AT1G01110	AT1G01200	AT1G01060		AT1G02640	AT1G01110	AT1G01260	AT1G01030		AT1G07090	AT1G01110	AT1G01110	AT1G01260
AT1G01260	AT1G01200	AT1G01200	AT1G01260		AT1G01260	AT1G01260	AT1G01240	AT1G01200		AT1G10560	AT1G01260	AT1G01600	AT1G01060		AT1G12805	AT1G02640	AT1G01200	AT1G01600
AT1G02640	AT1G01260	AT1G01230	AT1G01600		AT1G02640	AT1G01600	AT1G01260	AT1G01240		AT1G13250	AT1G02060	AT1G02205	AT1G01260		AT1G13260	AT1G02650	AT1G01260	AT1G01620
AT1G02650	AT1G01600	AT1G01240	AT1G02610		AT1G02650	AT1G02610	AT1G01600	AT1G01260		AT1G13260	AT1G02340	AT1G02340	AT1G01390		AT1G14200	AT1G02660	AT1G01600	AT1G01720
AT1G02660	AT1G01620	AT1G01260	AT1G02650		AT1G02660	AT1G02640	AT1G01620	AT1G01480		AT1G14600	AT1G02640	AT1G02700	AT1G01600		AT1G14920	AT1G02800	AT1G01620	AT1G02205
AT1G02800	AT1G02610	AT1G01600	AT1G02660		AT1G02800	AT1G02650	AT1G02060	AT1G01600		AT1G14890	AT1G02650	AT1G02800	AT1G01720		AT1G15550	AT1G03090	AT1G02610	AT1G02650
AT1G02900	AT1G02640	AT1G01620	AT1G02700		AT1G03790	AT1G02660	AT1G02610	AT1G01620		AT1G14920	AT1G02660	AT1G03090	AT1G02060		AT1G15670	AT1G03610	AT1G02640	AT1G02700
AT1G03090	AT1G02650	AT1G02205	AT1G02800		AT1G03890	AT1G02800	AT1G02650	AT1G01720		AT1G15670	AT1G02800	AT1G03120	AT1G02110		AT1G15760	AT1G04240	AT1G02650	AT1G02800
AT1G03850	AT1G02660	AT1G02340	AT1G03106		AT1G04310	AT1G03090	AT1G02700	AT1G02205		AT1G15760	AT1G03090	AT1G03270	AT1G02205		AT1G19830	AT1G04310	AT1G02660	AT1G02810
AT1G04240	AT1G02800	AT1G02610	AT1G03120		AT1G04610	AT1G03270	AT1G02800	AT1G02610		AT1G19840	AT1G03760	AT1G03610	AT1G02700		AT1G19840	AT1G04610	AT1G02800	AT1G03106
AT1G04310	AT1G02810	AT1G02650	AT1G03610		AT1G05490	AT1G03610	AT1G02920	AT1G02700		AT1G20790	AT1G03790	AT1G03760	AT1G02720		AT1G22360	AT1G05560	AT1G03090	AT1G03120
AT1G06080	AT1G03090	AT1G02660	AT1G03760		AT1G06080	AT1G03760	AT1G03106	AT1G02800		AT1G25560	AT1G03890	AT1G03790	AT1G02800		AT1G25560	AT1G05835	AT1G03120	AT1G03270
AT1G07090	AT1G03610	AT1G02700	AT1G03790		AT1G06520	AT1G03790	AT1G03120	AT1G02850		AT1G26270	AT1G03990	AT1G03870	AT1G02920		AT1G26945	AT1G06080	AT1G03610	AT1G03610
AT1G08500	AT1G03760	AT1G02800	AT1G03870		AT1G09570	AT1G03870	AT1G03270	AT1G02920		AT1G26945	AT1G04310	AT1G03880	AT1G03106		AT1G43800	AT1G08500	AT1G03790	AT1G03760
AT1G09570	AT1G03790	AT1G02920	AT1G03880		AT1G09575	AT1G03880	AT1G03610	AT1G03106		AT1G28330	AT1G04610	AT1G03890	AT1G03120		AT1G48330	AT1G08980	AT1G03870	AT1G03790
AT1G09575	AT1G03870	AT1G03106	AT1G03890		AT1G10140	AT1G03890	AT1G03760	AT1G03120		AT1G49130	AT1G05560	AT1G03990	AT1G03270		AT1G49130	AT1G09460	AT1G03880	AT1G03870
AT1G10140	AT1G03880	AT1G03120	AT1G03990		AT1G10550	AT1G03990	AT1G03790	AT1G03760		AT1G51940	AT1G05835	AT1G04310	AT1G03470		AT1G49200	AT1G10060	AT1G03990	AT1G03880
AT1G10340	AT1G03890	AT1G03610	AT1G04240		AT1G10560	AT1G04240	AT1G03870	AT1G03790		AT1G53700	AT1G06080	AT1G04560	AT1G03610		AT1G52070	AT1G10550	AT1G04040	AT1G03890
AT1G10550	AT1G03990	AT1G03760	AT1G04300		AT1G11125	AT1G04310	AT1G03880	AT1G03870		AT1G54120	AT1G06850	AT1G04920	AT1G03760		AT1G53700	AT1G10560	AT1G04240	AT1G03990
AT1G10560	AT1G04240	AT1G03790	AT1G04310		AT1G11260	AT1G04610	AT1G03890	AT1G03880		AT1G60060	AT1G08500	AT1G05490	AT1G03790		AT1G54120	AT1G11000	AT1G04310	AT1G04300
AT1G11120	AT1G04310	AT1G03870	AT1G04560		AT1G11545	AT1G04620	AT1G03990	AT1G03890		AT1G60630	AT1G08980	AT1G05510	AT1G03870		AT1G58684	AT1G11120	AT1G04610	AT1G04310
AT1G11125	AT1G04560	AT1G03880	AT1G04610		AT1G12990	AT1G04920	AT1G04240	AT1G03990		AT1G67265	AT1G09415	AT1G05560	AT1G03880		AT1G59359	AT1G11125	AT1G04620	AT1G04560
AT1G11260	AT1G04610	AT1G03890	AT1G05150		AT1G13250	AT1G05170	AT1G04250	AT1G04240		AT1G67910	AT1G09570	AT1G05835	AT1G03890		AT1G60630	AT1G11260	AT1G04820	AT1G04610
AT1G11545	AT1G04620	AT1G03990	AT1G05490		AT1G13260	AT1G05490	AT1G04300	AT1G04250		AT1G69010	AT1G10060	AT1G06010	AT1G03990		AT1G67265	AT1G11530	AT1G05490	AT1G04820
AT1G11740	AT1G05150	AT1G04240	AT1G05560		AT1G13280	AT1G05510	AT1G04310	AT1G04300		AT1G70270	AT1G10550	AT1G06080	AT1G04300		AT1G67910	AT1G11545	AT1G05560	AT1G04910
AT1G12845	AT1G05490	AT1G04250	AT1G06080		AT1G13340	AT1G05560	AT1G04560	AT1G04560		AT1G73830	AT1G10560	AT1G06350	AT1G04310		AT1G70270	AT1G12805	AT1G05780	AT1G04920
AT1G12990	AT1G05510	AT1G04300	AT1G07410		AT1G14600	AT1G05835	AT1G04620	AT1G04820		AT1G74490	AT1G10610	AT1G06850	AT1G04560		AT1G73830	AT1G13245	AT1G05810	AT1G05490
AT1G13245	AT1G05560	AT1G04310	AT1G07430		AT1G14920	AT1G06080	AT1G04820	AT1G04910		AT1G77200	AT1G11000	AT1G06980	AT1G04820		AT1G77200	AT1G13250	AT1G05835	AT1G05510
AT1G13250	AT1G05835	AT1G04560	AT1G07530		AT1G14950	AT1G06350	AT1G04920	AT1G05150		AT1G77210	AT1G11120	AT1G07430	AT1G04920		AT1G80440	AT1G13260	AT1G06080	AT1G05560
AT1G13260	AT1G06080	AT1G04610	AT1G07645		AT1G15040	AT1G06930	AT1G05150	AT1G05170		AT1G80440	AT1G11125	AT1G07645	AT1G05490		AT1G80520	AT1G14860	AT1G06350	AT1G05835
AT1G13280	AT1G06350	AT1G04620	AT1G08170		AT1G15760	AT1G07040	AT1G05260	AT1G05260		AT1G80520	AT1G11260	AT1G07985	AT1G05560		AT2G04500	AT1G14920	AT1G06850	AT1G06080
AT1G13420	AT1G06850	AT1G04820	AT1G08500		AT1G17430	AT1G07430	AT1G05490	AT1G05420		AT2G01610	AT1G11545	AT1G08500	AT1G05835		AT2G17880	AT1G15040	AT1G06930	AT1G06350
AT1G14600	AT1G06930	AT1G04920	AT1G09570		AT1G18290	AT1G07645	AT1G05510	AT1G05490		AT2G02170	AT1G11950	AT1G09570	AT1G06010		AT2G19460	AT1G15670	AT1G07040	AT1G07430
AT1G14890	AT1G07040	AT1G05150	AT1G09575		AT1G18835	AT1G08500	AT1G05560	AT1G05560		AT2G04500	AT1G13260	AT1G09910	AT1G06080		AT2G21910	AT1G15760	AT1G07410	AT1G07530
AT1G14920	AT1G07830	AT1G05260	AT1G10070		AT1G20790	AT1G08980	AT1G05835	AT1G05680		AT2G15830	AT1G13340	AT1G10060	AT1G06120		AT2G22200	AT1G16370	AT1G08010	AT1G07645
AT1G15040	AT1G08500	AT1G05490	AT1G10550		AT1G21400	AT1G09460	AT1G06010	AT1G05835		AT2G17880	AT1G14600	AT1G10070	AT1G06350		AT2G23170	AT1G16850	AT1G08500	AT1G08010
AT1G15530	AT1G08980	AT1G05510	AT1G10560		AT1G25310	AT1G09570	AT1G06080	AT1G06080		AT2G18300	AT1G14920	AT1G10550	AT1G06850		AT2G25900	AT1G17430	AT1G08980	AT1G08170
AT1G15670	AT1G09415	AT1G05560	AT1G11120		AT1G25320	AT1G09575	AT1G06350	AT1G06350		AT2G21910	AT1G15040	AT1G10560	AT1G06980		AT2G27830	AT1G18290	AT1G09250	AT1G08500
AT1G15760	AT1G09460	AT1G05810	AT1G11260		AT1G25560	AT1G09910	AT1G07090	AT1G06850		AT2G25900	AT1G15760	AT1G11000	AT1G07410		AT2G34080	AT1G18835	AT1G09415	AT1G09070
AT1G16110	AT1G09570	AT1G05835	AT1G11545		AT1G26270	AT1G10060	AT1G07410	AT1G06980		AT2G26440	AT1G15885	AT1G11120	AT1G07430		AT2G36050	AT1G19530	AT1G09460	AT1G09570
AT1G16370	AT1G09575	AT1G06080	AT1G11740		AT1G26945	AT1G10550	AT1G07430	AT1G07410		AT2G31980	AT1G15910	AT1G11260	AT1G07530		AT2G37678	AT1G19830	AT1G09575	AT1G09910
AT1G16390	AT1G10060	AT1G06350	AT1G12080		AT1G27210	AT1G10560	AT1G07530	AT1G07430		AT2G32430	AT1G16030	AT1G11545	AT1G07645		AT2G38310	AT1G20010	AT1G09580	AT1G10060
AT1G17147	AT1G10550	AT1G06850	AT1G12845		AT1G28330	AT1G11000	AT1G07645	AT1G07530		AT2G33070	AT1G16850	AT1G11740	AT1G07730		AT2G39705	AT1G20190	AT1G10060	AT1G10210
AT1G18290	AT1G10560	AT1G06930	AT1G12990		AT1G29430	AT1G11120	AT1G07830	AT1G07645		AT2G34080	AT1G17145	AT1G11960	AT1G07985		AT2G40230	AT1G20900	AT1G10550	AT1G10550
AT1G18570	AT1G11000	AT1G06980	AT1G13260		AT1G29450	AT1G11125	AT1G07985	AT1G07730		AT2G37678	AT1G17665	AT1G12080	AT1G08010		AT2G42850	AT1G21400	AT1G10560	AT1G10560
AT1G18740	AT1G11120	AT1G07090	AT1G13280		AT1G29460	AT1G11260	AT1G08170	AT1G07830		AT2G39705	AT1G18400	AT1G12845	AT1G08170		AT2G42870	AT1G21680	AT1G11000	AT1G10610
AT1G18835	AT1G11125	AT1G07410	AT1G13340		AT1G29490	AT1G11545	AT1G08500	AT1G07985		AT2G42800	AT1G19510	AT1G13340	AT1G09415		AT2G43060	AT1G22110	AT1G11120	AT1G11000
AT1G19310	AT1G11260	AT1G07430	AT1G13640		AT1G29500	AT1G11740	AT1G09570	AT1G08500		AT2G42850	AT1G19530	AT1G13640	AT1G09570		AT2G44080	AT1G23060	AT1G11125	AT1G11120
AT1G19380	AT1G11530	AT1G07530	AT1G14740		AT1G29510	AT1G12080	AT1G09910	AT1G08670		AT2G42870	AT1G20900	AT1G14740	AT1G09750		AT2G44910	AT1G23120	AT1G11260	AT1G11125
AT1G19530	AT1G11545	AT1G07645	AT1G14920		AT1G30690	AT1G12780	AT1G10060	AT1G09570		AT2G43060	AT1G21400	AT1G14920	AT1G09812		AT2G45050	AT1G23390	AT1G11545	AT1G11260
AT1G19840	AT1G11740	AT1G07985	AT1G14930		AT1G30730	AT1G12845	AT1G10070	AT1G09575		AT2G44080	AT1G21680	AT1G14930	AT1G10060		AT2G46970	AT1G25230	AT1G11740	AT1G11545
AT1G20010	AT1G12080	AT1G08170	AT1G14940		AT1G31040	AT1G12990	AT1G10340	AT1G09812		AT2G44910	AT1G21830	AT1G14940	AT1G10550		AT2G46990	AT1G26270	AT1G11960	AT1G11740
AT1G21100	AT1G12780	AT1G08500	AT1G14950		AT1G31290	AT1G13210	AT1G10550	AT1G09910		AT2G45050	AT1G23060	AT1G14950	AT1G10560		AT3G02550	AT1G26945	AT1G12010	AT1G11960
AT1G21130	AT1G12845	AT1G09070	AT1G15040		AT1G32170	AT1G13260	AT1G10560	AT1G10550		AT2G46660	AT1G25310	AT1G15040	AT1G11000		AT3G10040	AT1G27210	AT1G12080	AT1G12080
AT1G21360	AT1G12990	AT1G09250	AT1G15210		AT1G33170	AT1G13340	AT1G11000	AT1G10560		AT2G46970	AT1G26270	AT1G15210	AT1G11120		AT3G10985	AT1G27670	AT1G12780	AT1G12230
AT1G21400	AT1G13210	AT1G09480	AT1G15330		AT1G33610	AT1G13530	AT1G11120	AT1G11000		AT2G46990	AT1G26730	AT1G15330	AT1G11545		AT3G12920	AT1G28330	AT1G12845	AT1G12845
AT1G22110	AT1G13245	AT1G09540	AT1G15550		AT1G34110	AT1G14530	AT1G11260	AT1G11120		AT3G02550	AT1G26780	AT1G15500	AT1G11740		AT3G15540	AT1G29430	AT1G13260	AT1G13260
AT1G22500	AT1G13260	AT1G09570	AT1G15625		AT1G34630	AT1G14600	AT1G11545	AT1G11545		AT3G10290	AT1G26945	AT1G15625	AT1G11960		AT3G16490	AT1G29450	AT1G13280	AT1G13280
AT1G22530	AT1G13280	AT1G09575	AT1G15670		AT1G44830	AT1G14920	AT1G11740	AT1G11600		AT3G12920	AT1G27210	AT1G15760	AT1G12040		AT3G16500	AT1G29460	AT1G13340	AT1G13340
AT1G23390	AT1G13340	AT1G09812	AT1G15760		AT1G49130	AT1G15040	AT1G12080	AT1G11740		AT3G16490	AT1G27461	AT1G16370	AT1G12080		AT3G21330	AT1G29465	AT1G14280	AT1G13530
AT1G23870	AT1G13640	AT1G09910	AT1G16030		AT1G51940	AT1G15210	AT1G12110	AT1G12080		AT3G16500	AT1G28330	AT1G16770	AT1G12845		AT3G23880	AT1G29490	AT1G14750	AT1G13640
AT1G25230	AT1G14280	AT1G10060	AT1G16370		AT1G52245	AT1G15330	AT1G12845	AT1G12130		AT3G18010	AT1G29430	AT1G16850	AT1G13250		AT3G25717	AT1G29500	AT1G14870	AT1G14530
AT1G25320	AT1G14600	AT1G10070	AT1G16770		AT1G52830	AT1G15350	AT1G13260	AT1G12845		AT3G18530	AT1G29450	AT1G16920	AT1G13280		AT3G25730	AT1G29510	AT1G14920	AT1G14540
AT1G25560	AT1G14740	AT1G10340	AT1G16850		AT1G53700	AT1G15625	AT1G13280	AT1G13280		AT3G18535	AT1G29460	AT1G17145	AT1G13340		AT3G26510	AT1G30820	AT1G14930	AT1G14600
AT1G26270	AT1G14920	AT1G10550	AT1G17060		AT1G54120	AT1G15760	AT1G13340	AT1G13340		AT3G21330	AT1G29490	AT1G17810	AT1G13420		AT3G28857	AT1G31040	AT1G14940	AT1G14740
AT1G26945	AT1G15040	AT1G10560	AT1G17145		AT1G60060	AT1G16770	AT1G13420	AT1G13420		AT3G23880	AT1G29500	AT1G18280	AT1G13530		AT3G29370	AT1G31290	AT1G14950	AT1G14930
AT1G27020	AT1G15210	AT1G11000	AT1G17530		AT1G60630	AT1G16850	AT1G13530	AT1G13640		AT3G25730	AT1G29510	AT1G18290	AT1G13640		AT3G48720	AT1G32170	AT1G15040	AT1G14940
AT1G28330	AT1G15330	AT1G11120	AT1G17620		AT1G61667	AT1G17060	AT1G13640	AT1G14280		AT3G28857	AT1G30820	AT1G19300	AT1G14530		AT3G49660	AT1G32928	AT1G15210	AT1G14950
AT1G29280	AT1G15350	AT1G11260	AT1G18290		AT1G61840	AT1G17145	AT1G14530	AT1G14330		AT3G29370	AT1G30860	AT1G19510	AT1G14540		AT3G50330	AT1G33170	AT1G15330	AT1G15040
AT1G29430	AT1G15380	AT1G11545	AT1G18835		AT1G62420	AT1G17430	AT1G14600	AT1G14530		AT3G50770	AT1G31040	AT1G19530	AT1G14600		AT3G50340	AT1G34630	AT1G15350	AT1G15210
AT1G29440	AT1G15625	AT1G11740	AT1G19300		AT1G62440	AT1G17700	AT1G14740	AT1G14600		AT3G52561	AT1G31290	AT1G19540	AT1G14740		AT3G50770	AT1G35420	AT1G15380	AT1G15330
AT1G29450	AT1G15670	AT1G12080	AT1G19440		AT1G62610	AT1G17810	AT1G14870	AT1G14740		AT3G53200	AT1G31750	AT1G20010	AT1G14930		AT3G51410	AT1G35430	AT1G15670	AT1G15550
AT1G29460	AT1G15760	AT1G12090	AT1G19510		AT1G63300	AT1G18270	AT1G14920	AT1G14930		AT3G55720	AT1G32120	AT1G20190	AT1G14950		AT3G51910	AT1G43800	AT1G15760	AT1G15625
AT1G29490	AT1G16110	AT1G12110	AT1G19530		AT1G64640	AT1G18280	AT1G14930	AT1G14940		AT3G59900	AT1G32560	AT1G21070	AT1G15180		AT3G52561	AT1G44830	AT1G16000	AT1G15670
AT1G29500	AT1G16170	AT1G12845	AT1G19540		AT1G64660	AT1G18835	AT1G14940	AT1G15210		AT3G60390	AT1G33170	AT1G21400	AT1G15210		AT3G53200	AT1G48330	AT1G16110	AT1G15760
AT1G29510	AT1G16370	AT1G13210	AT1G19840		AT1G67100	AT1G19370	AT1G14950	AT1G15330		AT3G60530	AT1G34110	AT1G21680	AT1G15330		AT3G55720	AT1G49130	AT1G16370	AT1G16030
AT1G30370	AT1G16770	AT1G13260	AT1G20010		AT1G67270	AT1G19400	AT1G15040	AT1G15350		AT3G61830	AT1G34355	AT1G22530	AT1G15500		AT3G59900	AT1G49500	AT1G16770	AT1G16370
AT1G30690	AT1G16850	AT1G13280	AT1G20190		AT1G67590	AT1G19510	AT1G15210	AT1G15550		AT4G01250	AT1G34630	AT1G22600	AT1G15550		AT3G60390	AT1G50040	AT1G16850	AT1G16770
AT1G30730	AT1G17060	AT1G13340	AT1G21070		AT1G67910	AT1G19530	AT1G15230	AT1G15625		AT4G08950	AT1G35420	AT1G23060	AT1G15625		AT3G60530	AT1G52245	AT1G16920	AT1G16850
AT1G31040	AT1G17430	AT1G13420	AT1G21400		AT1G68110	AT1G19540	AT1G15330	AT1G15760		AT4G09530	AT1G35660	AT1G25310	AT1G15760		AT4G01335	AT1G52560	AT1G17060	AT1G16920
AT1G31290	AT1G17455	AT1G13640	AT1G21680		AT1G68190	AT1G19870	AT1G15350	AT1G16030		AT4G10240	AT1G36060	AT1G26270	AT1G15885		AT4G08950	AT1G52570	AT1G17430	AT1G17145
AT1G32170	AT1G17700	AT1G14330	AT1G22110		AT1G69040	AT1G20010	AT1G15550	AT1G16160		AT4G11050	AT1G43800	AT1G26665	AT1G16030		AT4G09530	AT1G52720	AT1G17700	AT1G17430
AT1G32920	AT1G17810	AT1G14530	AT1G22530		AT1G70270	AT1G20190	AT1G15625	AT1G16370		AT4G11610	AT1G44830	AT1G26730	AT1G16160		AT4G10240	AT1G52830	AT1G17810	AT1G17530
AT1G32928	AT1G18270	AT1G14600	AT1G22600		AT1G70530	AT1G20390	AT1G15670	AT1G16770		AT4G14130	AT1G49130	AT1G26945	AT1G16370		AT4G10560	AT1G53170	AT1G18280	AT1G17700
AT1G33170	AT1G18280	AT1G14740	AT1G23060		AT1G70710	AT1G20610	AT1G15760	AT1G16850		AT4G14465	AT1G50790	AT1G27210	AT1G16770		AT4G11050	AT1G53690	AT1G18290	AT1G17810
AT1G33610	AT1G18290	AT1G14870	AT1G23070		AT1G72290	AT1G21070	AT1G16030	AT1G16920		AT4G16670	AT1G51130	AT1G27461	AT1G16850		AT4G14130	AT1G53700	AT1G18835	AT1G18290
AT1G34630	AT1G18835	AT1G14920	AT1G25230		AT1G73830	AT1G21360	AT1G16160	AT1G17060		AT4G16780	AT1G52245	AT1G28290	AT1G17145		AT4G14270	AT1G54120	AT1G19250	AT1G18835
AT1G36940	AT1G19370	AT1G14930	AT1G25310		AT1G74490	AT1G21400	AT1G16370	AT1G17145		AT4G23060	AT1G52342	AT1G28330	AT1G17430		AT4G14465	AT1G56220	AT1G19510	AT1G19250
AT1G43800	AT1G19510	AT1G14940	AT1G25560		AT1G75540	AT1G21680	AT1G16770	AT1G17170		AT4G24110	AT1G52570	AT1G28360	AT1G17530		AT4G16500	AT1G60010	AT1G19530	AT1G19300
AT1G44830	AT1G19530	AT1G14950	AT1G26270		AT1G76240	AT1G21980	AT1G16850	AT1G17430		AT4G25280	AT1G52830	AT1G29025	AT1G17620		AT4G16670	AT1G60060	AT1G19540	AT1G19510
AT1G45163	AT1G19540	AT1G15040	AT1G26730		AT1G76410	AT1G22330	AT1G16920	AT1G17530		AT4G25420	AT1G53080	AT1G29195	AT1G17810		AT4G16780	AT1G60630	AT1G19830	AT1G19530
AT1G48690	AT1G19830	AT1G15120	AT1G26945		AT1G76590	AT1G22530	AT1G17060	AT1G17620		AT4G28240	AT1G53170	AT1G29490	AT1G18280		AT4G22190	AT1G61170	AT1G19870	AT1G19540
AT1G49130	AT1G19840	AT1G15210	AT1G27210		AT1G76600	AT1G23000	AT1G17145	AT1G17640		AT4G30370	AT1G53690	AT1G30690	AT1G18290		AT4G25420	AT1G61750	AT1G20010	AT1G19830
AT1G49500	AT1G20010	AT1G15230	AT1G27461		AT1G77200	AT1G23060	AT1G17430	AT1G17700		AT4G31380	AT1G54860	AT1G30860	AT1G18400		AT4G28240	AT1G61840	AT1G20190	AT1G19840
AT1G50040	AT1G20190	AT1G15330	AT1G28330		AT1G77210	AT1G23090	AT1G17455	AT1G18280		AT4G32280	AT1G55810	AT1G31290	AT1G19250		AT4G31380	AT1G62440	AT1G20430	AT1G19900
AT1G51940	AT1G21070	AT1G15350	AT1G28360		AT1G77330	AT1G23490	AT1G17530	AT1G18290		AT4G34419	AT1G56200	AT1G31750	AT1G19300		AT4G32280	AT1G62610	AT1G21070	AT1G20160
AT1G52200	AT1G21360	AT1G15550	AT1G29195		AT1G77500	AT1G25230	AT1G17620	AT1G18835		AT4G35070	AT1G56220	AT1G33170	AT1G19510		AT4G34770	AT1G63140	AT1G21400	AT1G20190
AT1G52245	AT1G21400	AT1G15625	AT1G29430		AT1G77870	AT1G25310	AT1G17700	AT1G19180		AT4G35720	AT1G59980	AT1G33240	AT1G19530		AT4G34790	AT1G64640	AT1G21680	AT1G21070
AT1G52290	AT1G21680	AT1G15670	AT1G29450		AT1G79320	AT1G25320	AT1G17810	AT1G19250		AT4G35840	AT1G60060	AT1G33265	AT1G19830		AT4G35070	AT1G64660	AT1G22330	AT1G21400
AT1G52830	AT1G21830	AT1G15760	AT1G29460		AT1G80280	AT1G26270	AT1G18280	AT1G19300		AT4G36010	AT1G62310	AT1G34110	AT1G19900		AT4G35720	AT1G66780	AT1G22530	AT1G21680
AT1G53035	AT1G21980	AT1G15800	AT1G29490		AT1G80440	AT1G26380	AT1G18290	AT1G19440		AT4G36110	AT1G62420	AT1G34630	AT1G20010		AT4G36010	AT1G66890	AT1G23000	AT1G22600
AT1G53170	AT1G22110	AT1G16160	AT1G29500		AT2G01610	AT1G26730	AT1G18740	AT1G19490		AT4G37580	AT1G62440	AT1G36060	AT1G20160		AT4G36110	AT1G66940	AT1G23060	AT1G23060
AT1G53180	AT1G22330	AT1G16170	AT1G29510		AT2G02080	AT1G26780	AT1G18835	AT1G19510		AT4G37740	AT1G62610	AT1G43800	AT1G20190		AT4G37580	AT1G67265	AT1G23120	AT1G23070
AT1G53690	AT1G22360	AT1G16370	AT1G30370		AT2G02170	AT1G26945	AT1G19020	AT1G19530		AT4G37770	AT1G64110	AT1G44830	AT1G20390		AT4G37740	AT1G67270	AT1G23490	AT1G25310
AT1G53700	AT1G22530	AT1G16770	AT1G30690		AT2G04500	AT1G27210	AT1G19250	AT1G19540		AT4G38825	AT1G64640	AT1G47270	AT1G20900		AT4G37770	AT1G67590	AT1G25230	AT1G26665
AT1G54120	AT1G23000	AT1G16850	AT1G30730		AT2G05580	AT1G27461	AT1G19380	AT1G19830		AT4G39070	AT1G64660	AT1G48130	AT1G21070		AT4G38825	AT1G67810	AT1G25310	AT1G26730
AT1G57990	AT1G23060	AT1G16920	AT1G30750		AT2G15090	AT1G28290	AT1G19510	AT1G19840		AT5G01330	AT1G66780	AT1G48990	AT1G21680		AT4G39070	AT1G68110	AT1G25560	AT1G26780
AT1G58410	AT1G23090	AT1G17060	AT1G30860		AT2G15890	AT1G28330	AT1G19530	AT1G19870		AT5G01790	AT1G67265	AT1G49130	AT1G21910		AT5G01330	AT1G68190	AT1G26270	AT1G26945
AT1G60010	AT1G23120	AT1G17145	AT1G31040		AT2G17880	AT1G29090	AT1G19540	AT1G19940		AT5G02190	AT1G67270	AT1G51130	AT1G22360		AT5G01790	AT1G68330	AT1G26380	AT1G26960
AT1G60060	AT1G25230	AT1G17430	AT1G31290		AT2G18300	AT1G29195	AT1G19940	AT1G20010		AT5G02540	AT1G67590	AT1G52342	AT1G22600		AT5G02190	AT1G68560	AT1G26730	AT1G27210
AT1G60630	AT1G25310	AT1G17455	AT1G31750		AT2G19460	AT1G29430	AT1G20010	AT1G20190		AT5G02580	AT1G68110	AT1G52570	AT1G23060		AT5G02540	AT1G69570	AT1G26780	AT1G27461
AT1G61260	AT1G25320	AT1G17530	AT1G32170		AT2G19660	AT1G29440	AT1G20190	AT1G21070		AT5G03890	AT1G68560	AT1G52720	AT1G23070		AT5G02580	AT1G69690	AT1G26945	AT1G28290
AT1G61667	AT1G25560	AT1G17620	AT1G32560		AT2G19800	AT1G29450	AT1G21070	AT1G21980		AT5G07000	AT1G69490	AT1G52830	AT1G23720		AT5G02890	AT1G70260	AT1G26960	AT1G28330
AT1G61840	AT1G26270	AT1G17700	AT1G33170		AT2G19810	AT1G29460	AT1G21400	AT1G22110		AT5G07010	AT1G69570	AT1G53080	AT1G26380		AT5G03890	AT1G70270	AT1G27210	AT1G28360
AT1G62440	AT1G26380	AT1G17810	AT1G34110		AT2G20680	AT1G29500	AT1G21680	AT1G22530		AT5G10120	AT1G70260	AT1G53690	AT1G26730		AT5G04190	AT1G70290	AT1G27461	AT1G29025
AT1G62610	AT1G26665	AT1G18280	AT1G34630		AT2G21050	AT1G29510	AT1G22110	AT1G22600		AT5G14360	AT1G70270	AT1G53700	AT1G26780		AT5G05440	AT1G70710	AT1G28010	AT1G29090
AT1G62770	AT1G26730	AT1G18290	AT1G35516		AT2G21910	AT1G30690	AT1G22530	AT1G23060		AT5G19120	AT1G70710	AT1G53830	AT1G26945		AT5G07000	AT1G72290	AT1G28290	AT1G29195
AT1G64640	AT1G26780	AT1G18740	AT1G36940		AT2G22330	AT1G30730	AT1G22600	AT1G23070		AT5G20820	AT1G71460	AT1G54860	AT1G27210		AT5G07010	AT1G72410	AT1G28330	AT1G29430
AT1G64660	AT1G26945	AT1G18835	AT1G44350		AT2G25130	AT1G30820	AT1G23060	AT1G25310		AT5G22270	AT1G72290	AT1G54870	AT1G27461		AT5G14360	AT1G72820	AT1G29025	AT1G29450
AT1G66180	AT1G27020	AT1G19020	AT1G44830		AT2G25900	AT1G30860	AT1G23070	AT1G26270		AT5G22920	AT1G72410	AT1G56200	AT1G27650		AT5G15830	AT1G73120	AT1G29090	AT1G29460
AT1G66940	AT1G27210	AT1G19180	AT1G48130		AT2G26440	AT1G31040	AT1G23120	AT1G26730		AT5G23350	AT1G72490	AT1G59359	AT1G28290		AT5G16023	AT1G73830	AT1G29195	AT1G29465
AT1G67265	AT1G27461	AT1G19250	AT1G48470		AT2G26710	AT1G31290	AT1G23490	AT1G26945		AT5G24920	AT1G72790	AT1G60060	AT1G28330		AT5G18010	AT1G74310	AT1G29420	AT1G29490
AT1G67270	AT1G27670	AT1G19300	AT1G48990		AT2G27830	AT1G31750	AT1G25560	AT1G26960		AT5G25190	AT1G73120	AT1G62290	AT1G28360		AT5G19120	AT1G74490	AT1G29430	AT1G30370
AT1G67590	AT1G28290	AT1G19380	AT1G49032		AT2G27930	AT1G31850	AT1G26270	AT1G27210		AT5G25350	AT1G73830	AT1G62420	AT1G29025		AT5G20820	AT1G75960	AT1G29440	AT1G30500
AT1G67910	AT1G28330	AT1G19440	AT1G49130		AT2G28630	AT1G32170	AT1G26380	AT1G27461		AT5G28145	AT1G74180	AT1G62440	AT1G29090		AT5G23350	AT1G76240	AT1G29450	AT1G30690
AT1G68110	AT1G28360	AT1G19510	AT1G50040		AT2G30930	AT1G33170	AT1G26420	AT1G28330		AT5G28300	AT1G74490	AT1G62480	AT1G29195		AT5G23360	AT1G76410	AT1G29460	AT1G30760
AT1G68190	AT1G29195	AT1G19530	AT1G52190		AT2G31085	AT1G33240	AT1G26665	AT1G28360		AT5G37970	AT1G75960	AT1G62510	AT1G29460		AT5G23530	AT1G76500	AT1G29465	AT1G30860
AT1G69570	AT1G29430	AT1G19540	AT1G52245		AT2G31980	AT1G33360	AT1G26730	AT1G29025		AT5G39240	AT1G76240	AT1G62610	AT1G29490		AT5G23790	AT1G76600	AT1G29490	AT1G31040
AT1G70260	AT1G29440	AT1G19830	AT1G52560		AT2G32430	AT1G34110	AT1G26780	AT1G29195		AT5G39610	AT1G76600	AT1G63140	AT1G29790		AT5G24920	AT1G77200	AT1G29500	AT1G31290
AT1G70270	AT1G29450	AT1G19870	AT1G52570		AT2G33070	AT1G34355	AT1G26945	AT1G29430		AT5G41761	AT1G77210	AT1G64110	AT1G30500		AT5G25110	AT1G77210	AT1G29510	AT1G31750
AT1G70290	AT1G29460	AT1G20010	AT1G52830		AT2G34020	AT1G34630	AT1G26960	AT1G29450		AT5G44260	AT1G77330	AT1G64640	AT1G30860		AT5G25190	AT1G77330	AT1G30690	AT1G31850
AT1G70710	AT1G29490	AT1G20190	AT1G53690		AT2G35140	AT1G35420	AT1G27210	AT1G29460		AT5G44460	AT1G77500	AT1G64660	AT1G31290		AT5G28145	AT1G77500	AT1G30730	AT1G31950
AT1G71020	AT1G29500	AT1G20790	AT1G53700		AT2G37025	AT1G35612	AT1G27461	AT1G29490		AT5G47370	AT1G77870	AT1G65090	AT1G31750		AT5G37970	AT1G77870	AT1G31290	AT1G32260
AT1G71030	AT1G29510	AT1G20900	AT1G53830		AT2G37670	AT1G42470	AT1G27650	AT1G29500		AT5G48890	AT2G02170	AT1G65310	AT1G31850		AT5G39080	AT1G78270	AT1G31812	AT1G32560
AT1G72290	AT1G30690	AT1G21070	AT1G54120		AT2G37678	AT1G44830	AT1G27770	AT1G29510		AT5G50335	AT2G04500	AT1G65340	AT1G32120		AT5G39240	AT1G78940	AT1G32170	AT1G33102
AT1G72790	AT1G30730	AT1G21400	AT1G54860		AT2G37930	AT1G47210	AT1G28330	AT1G30370		AT5G51810	AT2G14960	AT1G66350	AT1G32560		AT5G39610	AT1G80280	AT1G33170	AT1G33170
AT1G72820	AT1G30820	AT1G21680	AT1G54870		AT2G39350	AT1G47270	AT1G28360	AT1G30690		AT5G53660	AT2G15880	AT1G66780	AT1G32710		AT5G39860	AT1G80440	AT1G33240	AT1G33265
AT1G73830	AT1G30860	AT1G21830	AT1G55120		AT2G39705	AT1G48130	AT1G28450	AT1G30730		AT5G53980	AT2G17880	AT1G67100	AT1G32900		AT5G41761	AT1G80920	AT1G34110	AT1G33440
AT1G74490	AT1G31040	AT1G22530	AT1G57990		AT2G40000	AT1G49130	AT1G29025	AT1G30750		AT5G57670	AT2G18010	AT1G67265	AT1G33102		AT5G44210	AT2G01770	AT1G34630	AT1G34110
AT1G75190	AT1G31290	AT1G22600	AT1G58235		AT2G40170	AT1G49600	AT1G29090	AT1G30860		AT5G57760	AT2G18050	AT1G67590	AT1G33170		AT5G44260	AT2G02170	AT1G35430	AT1G34630
AT1G75540	AT1G31750	AT1G23060	AT1G58410		AT2G42800	AT1G50790	AT1G29195	AT1G31040		AT5G60680	AT2G18700	AT1G67810	AT1G33240		AT5G44460	AT2G04500	AT1G36060	AT1G35516
AT1G75960	AT1G31850	AT1G23070	AT1G60060		AT2G42870	AT1G51130	AT1G29430	AT1G31070		AT5G62280	AT2G18969	AT1G67910	AT1G33265		AT5G47370	AT2G14900	AT1G43800	AT1G36060
AT1G76090	AT1G32120	AT1G23120	AT1G60630		AT2G43060	AT1G52190	AT1G29450	AT1G31750		AT5G63650	AT2G19660	AT1G68240	AT1G34110		AT5G50175	AT2G15880	AT1G44350	AT1G43800
AT1G76240	AT1G32170	AT1G23490	AT1G61750		AT2G44080	AT1G52245	AT1G29460	AT1G31850		AT5G65800	AT2G19800	AT1G68250	AT1G34270		AT5G50335	AT2G15890	AT1G44830	AT1G44350
AT1G76410	AT1G32920	AT1G25230	AT1G61840		AT2G44570	AT1G52570	AT1G29490	AT1G32120		AT5G67020	AT2G19810	AT1G69050	AT1G34510		AT5G51810	AT2G17450	AT1G47210	AT1G44830
AT1G76560	AT1G33170	AT1G25310	AT1G62290		AT2G44910	AT1G52750	AT1G29510	AT1G32170			AT2G20680	AT1G69490	AT1G34630		AT5G53660	AT2G17880	AT1G47600	AT1G47210
AT1G76600	AT1G33240	AT1G25560	AT1G62420		AT2G45050	AT1G52830	AT1G30370	AT1G32560			AT2G21640	AT1G69690	AT1G35420		AT5G53980	AT2G18010	AT1G48240	AT1G47840
AT1G77200	AT1G34110	AT1G26270	AT1G62440		AT2G46660	AT1G53080	AT1G30500	AT1G33102			AT2G21910	AT1G69840	AT1G35516		AT5G57760	AT2G18700	AT1G48330	AT1G48130
AT1G77210	AT1G34630	AT1G26380	AT1G62480		AT2G46970	AT1G53170	AT1G30690	AT1G33170			AT2G22830	AT1G70260	AT1G35910		AT5G59040	AT2G19590	AT1G48605	AT1G48470
AT1G77330	AT1G34760	AT1G26650	AT1G62610		AT2G46990	AT1G53690	AT1G30730	AT1G33265			AT2G23110	AT1G70710	AT1G36060		AT5G60680	AT2G19660	AT1G49130	AT1G48660
AT1G77640	AT1G35420	AT1G26665	AT1G62710		AT2G47440	AT1G53830	AT1G30860	AT1G34110			AT2G23170	AT1G70840	AT1G43800		AT5G62280	AT2G19800	AT1G49570	AT1G48990
AT1G77870	AT1G42470	AT1G26730	AT1G62770		AT3G01220	AT1G53840	AT1G31040	AT1G34630			AT2G24170	AT1G71990	AT1G44830		AT5G63650	AT2G19810	AT1G50010	AT1G49130
AT1G78460	AT1G43800	AT1G26780	AT1G63300		AT3G02550	AT1G54100	AT1G31290	AT1G35516			AT2G24300	AT1G72100	AT1G47540		AT5G65800	AT2G19970	AT1G50040	AT1G49570
AT1G80280	AT1G44830	AT1G26945	AT1G64640		AT3G03170	AT1G54120	AT1G31750	AT1G44830			AT2G25130	AT1G72290	AT1G48130		AT5G66985	AT2G20080	AT1G51470	AT1G50010
AT1G80440	AT1G47210	AT1G26960	AT1G64660		AT3G03830	AT1G54860	AT1G32170	AT1G44970			AT2G25900	AT1G72490	AT1G48280		AT5G67020	AT2G20560	AT1G52050	AT1G50790
AT1G80520	AT1G47270	AT1G27020	AT1G65090		AT3G03840	AT1G55120	AT1G32560	AT1G45130			AT2G26440	AT1G73120	AT1G48470		AT5G67060	AT2G20670	AT1G52060	AT1G51130
AT1G80920	AT1G49130	AT1G27210	AT1G65310		AT3G03850	AT1G56220	AT1G33102	AT1G47270			AT2G26695	AT1G73190	AT1G48990			AT2G20680	AT1G52070	AT1G51800
AT2G01610	AT1G49600	AT1G27461	AT1G65920		AT3G04860	AT1G56660	AT1G33170	AT1G47540			AT2G27940	AT1G74450	AT1G49130			AT2G21910	AT1G52190	AT1G51850
AT2G04500	AT1G52190	AT1G27670	AT1G66700		AT3G06455	AT1G57990	AT1G34110	AT1G47610			AT2G28840	AT1G74490	AT1G49570			AT2G23030	AT1G52245	AT1G52190
AT2G15090	AT1G52245	AT1G28330	AT1G67100		AT3G06770	AT1G58180	AT1G34270	AT1G47760			AT2G29440	AT1G75490	AT1G50010			AT2G23110	AT1G52342	AT1G52560
AT2G15830	AT1G52342	AT1G28360	AT1G67265		AT3G10290	AT1G59359	AT1G34630	AT1G48130			AT2G31980	AT1G75590	AT1G50790			AT2G23170	AT1G52560	AT1G52570
AT2G15890	AT1G52570	AT1G29025	AT1G67270		AT3G12610	AT1G59980	AT1G34760	AT1G48470			AT2G32235	AT1G75780	AT1G51850			AT2G24170	AT1G52570	AT1G52720
AT2G15960	AT1G52750	AT1G29050	AT1G67590		AT3G12920	AT1G60060	AT1G35516	AT1G48660			AT2G32430	AT1G76090	AT1G52570			AT2G24300	AT1G52720	AT1G52750
AT2G16060	AT1G52830	AT1G29090	AT1G67810		AT3G14370	AT1G60630	AT1G44350	AT1G48990			AT2G32610	AT1G76240	AT1G52830			AT2G25130	AT1G52750	AT1G52830
AT2G17450	AT1G53080	AT1G29195	AT1G67910		AT3G15450	AT1G61170	AT1G44830	AT1G49032			AT2G34020	AT1G77200	AT1G53080			AT2G25900	AT1G52830	AT1G53080
AT2G17705	AT1G53170	AT1G29430	AT1G68240		AT3G15500	AT1G61750	AT1G46768	AT1G49130			AT2G35140	AT1G77330	AT1G53540			AT2G26070	AT1G53080	AT1G53170
AT2G17730	AT1G53690	AT1G29440	AT1G68330		AT3G15540	AT1G61840	AT1G47270	AT1G49570			AT2G36640	AT1G77860	AT1G53690			AT2G26695	AT1G53170	AT1G53470
AT2G17880	AT1G53700	AT1G29450	AT1G69490		AT3G15570	AT1G62310	AT1G47540	AT1G50010			AT2G37025	AT1G77870	AT1G53700			AT2G27830	AT1G53180	AT1G53690
AT2G18010	AT1G53830	AT1G29460	AT1G69526		AT3G15630	AT1G62420	AT1G48130	AT1G50790			AT2G37280	AT1G77950	AT1G53830			AT2G27930	AT1G53540	AT1G53700
AT2G18300	AT1G53840	AT1G29500	AT1G69570		AT3G16490	AT1G62422	AT1G48300	AT1G51420			AT2G37670	AT1G78230	AT1G54120			AT2G28400	AT1G53690	AT1G53830
AT2G19460	AT1G54100	AT1G29510	AT1G69690		AT3G16500	AT1G62440	AT1G48470	AT1G52190			AT2G37678	AT1G78700	AT1G54860			AT2G28630	AT1G53700	AT1G53840
AT2G19590	AT1G54120	AT1G30370	AT1G70270		AT3G18010	AT1G62480	AT1G48990	AT1G52245			AT2G37925	AT1G79330	AT1G54870			AT2G28840	AT1G53830	AT1G54120
AT2G19660	AT1G54860	AT1G30500	AT1G70710		AT3G18530	AT1G62610	AT1G49032	AT1G52280			AT2G37930	AT1G80090	AT1G55530			AT2G29125	AT1G53840	AT1G54860
AT2G19800	AT1G54870	AT1G30690	AT1G70840		AT3G18535	AT1G63020	AT1G49130	AT1G52560			AT2G39350	AT1G80520	AT1G58235			AT2G29330	AT1G54120	AT1G54870
AT2G19810	AT1G55120	AT1G30730	AT1G71740		AT3G18773	AT1G63140	AT1G49570	AT1G52570			AT2G40000	AT2G01008	AT1G60060			AT2G31085	AT1G54860	AT1G55360
AT2G19970	AT1G56200	AT1G30860	AT1G72100		AT3G21090	AT1G63300	AT1G50010	AT1G52750			AT2G40940	AT2G01190	AT1G61620			AT2G31810	AT1G55330	AT1G56220
AT2G20515	AT1G56220	AT1G31040	AT1G72290		AT3G21330	AT1G63980	AT1G50790	AT1G52830			AT2G41070	AT2G01770	AT1G61840			AT2G31980	AT1G55810	AT1G58410
AT2G20670	AT1G57990	AT1G31290	AT1G72470		AT3G21370	AT1G64110	AT1G51130	AT1G52855			AT2G41340	AT2G02930	AT1G62290			AT2G32120	AT1G56200	AT1G59980
AT2G21210	AT1G59359	AT1G31750	AT1G72790		AT3G23150	AT1G64640	AT1G52190	AT1G53080			AT2G41640	AT2G03370	AT1G62420			AT2G32150	AT1G56220	AT1G60060
AT2G21910	AT1G60060	AT1G31812	AT1G73120		AT3G23870	AT1G64660	AT1G52245	AT1G53310			AT2G41710	AT2G04500	AT1G62440			AT2G32280	AT1G57990	AT1G60630
AT2G22122	AT1G60630	AT1G31850	AT1G74490		AT3G23880	AT1G65310	AT1G52280	AT1G53470			AT2G42380	AT2G11810	AT1G62480			AT2G32430	AT1G58684	AT1G61170
AT2G22330	AT1G61170	AT1G32170	AT1G75490		AT3G24450	AT1G65370	AT1G52570	AT1G53690			AT2G42560	AT2G14210	AT1G62510			AT2G33060	AT1G59359	AT1G61840
AT2G23170	AT1G61750	AT1G32920	AT1G75540		AT3G25717	AT1G65920	AT1G52690	AT1G53700			AT2G42800	AT2G14247	AT1G62610			AT2G34020	AT1G60010	AT1G62290
AT2G25000	AT1G61840	AT1G33102	AT1G75780		AT3G25730	AT1G66350	AT1G52750	AT1G53830			AT2G42870	AT2G14530	AT1G62710			AT2G34610	AT1G60060	AT1G62420
AT2G25900	AT1G62420	AT1G33170	AT1G75830		AT3G27500	AT1G66400	AT1G52830	AT1G54120			AT2G44080	AT2G14890	AT1G62970			AT2G35210	AT1G60630	AT1G62422
AT2G26440	AT1G62422	AT1G33240	AT1G75900		AT3G28180	AT1G66700	AT1G52855	AT1G54860			AT2G44570	AT2G14900	AT1G64110			AT2G37025	AT1G61170	AT1G62440
AT2G26710	AT1G62440	AT1G34110	AT1G76090		AT3G28340	AT1G66780	AT1G53080	AT1G54870			AT2G44910	AT2G15010	AT1G64640			AT2G37670	AT1G61750	AT1G62480
AT2G27830	AT1G62480	AT1G34630	AT1G76240		AT3G28857	AT1G66940	AT1G53690	AT1G55120			AT2G45050	AT2G15830	AT1G64660			AT2G37678	AT1G61840	AT1G62510
AT2G28120	AT1G62610	AT1G34760	AT1G76590		AT3G29370	AT1G67040	AT1G53700	AT1G55330			AT2G46250	AT2G17300	AT1G64900			AT2G37750	AT1G62420	AT1G62610
AT2G28400	AT1G62770	AT1G35430	AT1G76600		AT3G42800	AT1G67100	AT1G53830	AT1G55840			AT2G46530	AT2G18050	AT1G65090			AT2G37920	AT1G62422	AT1G62710
AT2G28630	AT1G63140	AT1G35516	AT1G77180		AT3G43850	AT1G67270	AT1G54120	AT1G57990			AT2G46970	AT2G18540	AT1G65310			AT2G37930	AT1G62440	AT1G62770
AT2G28840	AT1G63300	AT1G43800	AT1G77200		AT3G44290	AT1G67590	AT1G54860	AT1G58235			AT2G46990	AT2G18969	AT1G65340			AT2G39350	AT1G62480	AT1G63140
AT2G28860	AT1G64110	AT1G44350	AT1G77330		AT3G45780	AT1G67810	AT1G54870	AT1G58410			AT2G47230	AT2G19660	AT1G65730			AT2G40000	AT1G62610	AT1G64390
AT2G29330	AT1G64640	AT1G44830	AT1G77500		AT3G47340	AT1G67910	AT1G55120	AT1G59980			AT2G47270	AT2G19810	AT1G65920			AT2G40610	AT1G62770	AT1G64640
AT2G29730	AT1G64660	AT1G46768	AT1G77860		AT3G47380	AT1G68020	AT1G55330	AT1G60060			AT3G01220	AT2G19900	AT1G66700			AT2G40940	AT1G63140	AT1G64660
AT2G30400	AT1G65310	AT1G47270	AT1G77870		AT3G48390	AT1G68110	AT1G55530	AT1G60610			AT3G01516	AT2G19970	AT1G66780			AT2G41010	AT1G63300	AT1G65090
AT2G30930	AT1G65340	AT1G47760	AT1G77950		AT3G49700	AT1G68560	AT1G56200	AT1G60630			AT3G02170	AT2G21490	AT1G67100			AT2G41640	AT1G64640	AT1G65310
AT2G31085	AT1G65920	AT1G48130	AT1G80090		AT3G49970	AT1G69490	AT1G56220	AT1G61170			AT3G02550	AT2G21820	AT1G67265			AT2G42380	AT1G64660	AT1G65340
AT2G31730	AT1G66350	AT1G48300	AT1G80280		AT3G50120	AT1G69526	AT1G57990	AT1G61840			AT3G03820	AT2G21880	AT1G67590			AT2G42610	AT1G65310	AT1G65370
AT2G31980	AT1G66780	AT1G48990	AT1G80570		AT3G50130	AT1G69570	AT1G58235	AT1G62290			AT3G03830	AT2G21910	AT1G67600			AT2G42800	AT1G65340	AT1G65730
AT2G33830	AT1G66940	AT1G49032	AT2G01190		AT3G50140	AT1G69690	AT1G58410	AT1G62420			AT3G03840	AT2G22470	AT1G67810			AT2G42870	AT1G66350	AT1G65920
AT2G34000	AT1G67050	AT1G49130	AT2G01610		AT3G50330	AT1G70260	AT1G59359	AT1G62440			AT3G03850	AT2G23110	AT1G67910			AT2G43060	AT1G66400	AT1G66350
AT2G34020	AT1G67100	AT1G49240	AT2G02080		AT3G50770	AT1G70560	AT1G60010	AT1G62480			AT3G06850	AT2G23170	AT1G68110			AT2G44080	AT1G66780	AT1G66400
AT2G34080	AT1G67270	AT1G49570	AT2G02120		AT3G52290	AT1G70710	AT1G60060	AT1G62610			AT3G06868	AT2G23240	AT1G68240			AT2G44570	AT1G66940	AT1G66700
AT2G34340	AT1G67590	AT1G50040	AT2G02170		AT3G52561	AT1G71030	AT1G60630	AT1G62710			AT3G07200	AT2G23640	AT1G69295			AT2G45050	AT1G67265	AT1G66780
AT2G35270	AT1G67600	AT1G50790	AT2G02930		AT3G53010	AT1G72070	AT1G61170	AT1G62770			AT3G07440	AT2G24170	AT1G69526			AT2G46490	AT1G67270	AT1G67040
AT2G36320	AT1G67810	AT1G52190	AT2G04500		AT3G53200	AT1G72100	AT1G61260	AT1G63000			AT3G09150	AT2G24220	AT1G69690			AT2G46660	AT1G67590	AT1G67100
AT2G36410	AT1G67910	AT1G52245	AT2G05580		AT3G54000	AT1G72290	AT1G61750	AT1G63140			AT3G10290	AT2G24300	AT1G70260			AT2G46970	AT1G67750	AT1G67265
AT2G36690	AT1G68020	AT1G52280	AT2G14890		AT3G54830	AT1G72410	AT1G61840	AT1G63220			AT3G10720	AT2G25130	AT1G70270			AT2G46990	AT1G67810	AT1G67270
AT2G37025	AT1G68110	AT1G52342	AT2G14900		AT3G55720	AT1G72490	AT1G62280	AT1G63300			AT3G10985	AT2G25770	AT1G70710			AT2G47270	AT1G67910	AT1G67750
AT2G37670	AT1G68140	AT1G52570	AT2G15010		AT3G57140	AT1G73020	AT1G62290	AT1G64080			AT3G11760	AT2G25890	AT1G70840			AT2G47440	AT1G68110	AT1G67810
AT2G37678	AT1G68240	AT1G52720	AT2G15370		AT3G58060	AT1G74490	AT1G62420	AT1G64110			AT3G12203	AT2G25900	AT1G70990			AT2G47780	AT1G68330	AT1G67910
AT2G37750	AT1G68330	AT1G52750	AT2G17450		AT3G59900	AT1G75180	AT1G62422	AT1G64390			AT3G12530	AT2G26440	AT1G71740			AT3G01516	AT1G69490	AT1G68110
AT2G37930	AT1G68560	AT1G52760	AT2G17880		AT3G59940	AT1G75190	AT1G62440	AT1G64440			AT3G12920	AT2G26695	AT1G71990			AT3G02040	AT1G69526	AT1G68330
AT2G38390	AT1G69490	AT1G52830	AT2G18010		AT3G60140	AT1G75590	AT1G62480	AT1G64640			AT3G13222	AT2G27380	AT1G72070			AT3G02170	AT1G69570	AT1G69295
AT2G38400	AT1G69526	AT1G53690	AT2G18050		AT3G60390	AT1G75780	AT1G62610	AT1G64660			AT3G14260	AT2G27940	AT1G72100			AT3G02550	AT1G69690	AT1G69410
AT2G39210	AT1G69570	AT1G53700	AT2G18540		AT3G60530	AT1G75820	AT1G63140	AT1G65090			AT3G15115	AT2G28400	AT1G72290			AT3G03170	AT1G69840	AT1G69490
AT2G39360	AT1G69690	AT1G53830	AT2G19660		AT3G61830	AT1G75900	AT1G63220	AT1G65310			AT3G15450	AT2G28490	AT1G72490			AT3G03820	AT1G70260	AT1G69526
AT2G39518	AT1G70260	AT1G54120	AT2G19810		AT3G62090	AT1G76090	AT1G64110	AT1G65340			AT3G15540	AT2G28840	AT1G72790			AT3G03830	AT1G70270	AT1G69690
AT2G39705	AT1G70270	AT1G54860	AT2G19900		AT4G01250	AT1G76240	AT1G64180	AT1G65920			AT3G15840	AT2G29300	AT1G73120			AT3G03840	AT1G70560	AT1G69840
AT2G40000	AT1G70290	AT1G54870	AT2G20680		AT4G01335	AT1G76590	AT1G64640	AT1G66350			AT3G16500	AT2G29440	AT1G74310			AT3G03850	AT1G70710	AT1G70260
AT2G41010	AT1G70560	AT1G55120	AT2G20750		AT4G02290	AT1G76600	AT1G64660	AT1G66700			AT3G18010	AT2G31980	AT1G74450			AT3G06750	AT1G70990	AT1G70270
AT2G41100	AT1G70710	AT1G55330	AT2G21490		AT4G02330	AT1G77210	AT1G64750	AT1G66780			AT3G18530	AT2G32120	AT1G74490			AT3G06850	AT1G71990	AT1G70560
AT2G41110	AT1G71030	AT1G55530	AT2G21720		AT4G04972	AT1G77330	AT1G65090	AT1G67040			AT3G18535	AT2G32430	AT1G74920			AT3G06990	AT1G72070	AT1G70710
AT2G42800	AT1G72070	AT1G55840	AT2G21820		AT4G08950	AT1G77500	AT1G65310	AT1G67050			AT3G18760	AT2G32460	AT1G75490			AT3G07650	AT1G72290	AT1G70840
AT2G42850	AT1G72150	AT1G56200	AT2G21880		AT4G09160	AT1G77870	AT1G65340	AT1G67100			AT3G20395	AT2G32610	AT1G75590			AT3G10020	AT1G72410	AT1G71790
AT2G42870	AT1G72410	AT1G56220	AT2G21910		AT4G09530	AT1G78260	AT1G66160	AT1G67148			AT3G21090	AT2G32660	AT1G75780			AT3G10040	AT1G72470	AT1G71990
AT2G43060	AT1G72470	AT1G56280	AT2G22470		AT4G09610	AT1G78860	AT1G66350	AT1G67265			AT3G21330	AT2G33070	AT1G75830			AT3G10190	AT1G72490	AT1G72100
AT2G43290	AT1G72490	AT1G57990	AT2G22560		AT4G10020	AT1G78970	AT1G66400	AT1G67270			AT3G22640	AT2G33205	AT1G76090			AT3G10290	AT1G72790	AT1G72410
AT2G43535	AT1G72790	AT1G58235	AT2G23110		AT4G10150	AT1G79320	AT1G66700	AT1G67600			AT3G23030	AT2G33380	AT1G76240			AT3G10985	AT1G73120	AT1G72490
AT2G44080	AT1G73120	AT1G58410	AT2G23170		AT4G10160	AT1G80240	AT1G66780	AT1G67750			AT3G23150	AT2G34020	AT1G77120			AT3G12610	AT1G73260	AT1G72790
AT2G44130	AT1G74450	AT1G60010	AT2G23240		AT4G10560	AT1G80280	AT1G67100	AT1G67810			AT3G23760	AT2G34650	AT1G77180			AT3G12710	AT1G74310	AT1G73190
AT2G44370	AT1G74490	AT1G60060	AT2G23640		AT4G11040	AT1G80440	AT1G67148	AT1G67910			AT3G23800	AT2G34920	AT1G77200			AT3G12920	AT1G74450	AT1G74310
AT2G44380	AT1G75180	AT1G60630	AT2G24300		AT4G11050	AT1G80520	AT1G67265	AT1G68020			AT3G23880	AT2G34930	AT1G77330			AT3G13450	AT1G74490	AT1G74490
AT2G44910	AT1G75190	AT1G61170	AT2G25130		AT4G11610	AT2G01008	AT1G67270	AT1G68140			AT3G23930	AT2G35140	AT1G77450			AT3G14260	AT1G75180	AT1G74920
AT2G45050	AT1G75490	AT1G61255	AT2G25770		AT4G12690	AT2G01770	AT1G67590	AT1G68240			AT3G24210	AT2G35300	AT1G77500			AT3G14370	AT1G75490	AT1G75490
AT2G46970	AT1G75540	AT1G61667	AT2G25900		AT4G13790	AT2G02170	AT1G67810	AT1G68330			AT3G24450	AT2G35310	AT1G77860			AT3G15450	AT1G75590	AT1G75590
AT2G46990	AT1G75590	AT1G61750	AT2G26440		AT4G13830	AT2G02630	AT1G67910	AT1G69295			AT3G25717	AT2G35710	AT1G77950			AT3G15500	AT1G75780	AT1G75780
AT2G47440	AT1G75780	AT1G61840	AT2G26695		AT4G14130	AT2G02710	AT1G68110	AT1G69490			AT3G25730	AT2G35820	AT1G78700			AT3G15540	AT1G75900	AT1G75830
AT3G01220	AT1G75830	AT1G62290	AT2G26710		AT4G14465	AT2G04500	AT1G68140	AT1G69526			AT3G26170	AT2G36350	AT1G78860			AT3G15630	AT1G76090	AT1G75900
AT3G02040	AT1G75900	AT1G62420	AT2G27380		AT4G14640	AT2G14170	AT1G68240	AT1G69570			AT3G26510	AT2G36640	AT1G80090			AT3G15760	AT1G76240	AT1G76090
AT3G02550	AT1G75960	AT1G62422	AT2G27830		AT4G16500	AT2G14890	AT1G68330	AT1G69690			AT3G26740	AT2G37025	AT1G80300			AT3G15770	AT1G76410	AT1G76240
AT3G03170	AT1G76090	AT1G62440	AT2G27930		AT4G16515	AT2G14900	AT1G69490	AT1G69840			AT3G27500	AT2G37200	AT1G80520			AT3G15840	AT1G76490	AT1G76590
AT3G03830	AT1G76240	AT1G62480	AT2G27940		AT4G16670	AT2G15880	AT1G69526	AT1G70260			AT3G28340	AT2G37280	AT2G01008			AT3G16500	AT1G76600	AT1G77200
AT3G03840	AT1G76410	AT1G62610	AT2G28400		AT4G16780	AT2G15890	AT1G69690	AT1G70270			AT3G28857	AT2G37670	AT2G01080			AT3G17100	AT1G77200	AT1G77330
AT3G03850	AT1G76490	AT1G62770	AT2G28420		AT4G17615	AT2G17370	AT1G69790	AT1G70560			AT3G29370	AT2G37678	AT2G01190			AT3G17580	AT1G77210	AT1G77450
AT3G04860	AT1G76590	AT1G63140	AT2G28490		AT4G18680	AT2G17880	AT1G69840	AT1G70710			AT3G42800	AT2G37930	AT2G01320			AT3G18530	AT1G77330	AT1G77500
AT3G05730	AT1G76600	AT1G63220	AT2G28630		AT4G19120	AT2G18010	AT1G70260	AT1G70840			AT3G43270	AT2G38530	AT2G01610			AT3G18535	AT1G77500	AT1G77870
AT3G06455	AT1G77200	AT1G64110	AT2G29125		AT4G21745	AT2G18050	AT1G70270	AT1G70990			AT3G45780	AT2G38905	AT2G01770			AT3G18773	AT1G77870	AT1G77950
AT3G06750	AT1G77330	AT1G64180	AT2G29300		AT4G22780	AT2G18540	AT1G70560	AT1G71740			AT3G46230	AT2G39350	AT2G02080			AT3G18960	AT1G78230	AT1G78230
AT3G06770	AT1G77500	AT1G64230	AT2G29730		AT4G22810	AT2G18700	AT1G70710	AT1G72070			AT3G47220	AT2G39980	AT2G02120			AT3G20340	AT1G78260	AT1G78860
AT3G06850	AT1G77870	AT1G64640	AT2G30370		AT4G23030	AT2G18969	AT1G70750	AT1G72100			AT3G47340	AT2G40000	AT2G02610			AT3G20395	AT1G78270	AT1G78940
AT3G07650	AT1G78260	AT1G64660	AT2G30400		AT4G23060	AT2G19660	AT1G70840	AT1G72290			AT3G47380	AT2G40170	AT2G02630			AT3G21090	AT1G78700	AT1G80090
AT3G10290	AT1G78700	AT1G65090	AT2G30930		AT4G23700	AT2G19800	AT1G70990	AT1G72470			AT3G48260	AT2G41010	AT2G02930			AT3G21330	AT1G78860	AT1G80240
AT3G10985	AT1G78860	AT1G65310	AT2G31085		AT4G25260	AT2G19810	AT1G72100	AT1G72490			AT3G48390	AT2G41070	AT2G02990			AT3G23150	AT1G80160	AT1G80520
AT3G11650	AT1G78970	AT1G65340	AT2G31980		AT4G25280	AT2G20080	AT1G72290	AT1G72680			AT3G49620	AT2G41110	AT2G03370			AT3G23635	AT1G80240	AT1G80570
AT3G12610	AT1G80090	AT1G65920	AT2G32120		AT4G25420	AT2G20680	AT1G72470	AT1G72790			AT3G49700	AT2G41280	AT2G04500			AT3G23760	AT1G80280	AT2G01008
AT3G12920	AT1G80240	AT1G66350	AT2G32430		AT4G27460	AT2G21050	AT1G72490	AT1G73190			AT3G50130	AT2G41640	AT2G05580			AT3G23800	AT1G80440	AT2G01080
AT3G12977	AT1G80280	AT1G66400	AT2G33070		AT4G28240	AT2G21060	AT1G72790	AT1G73210			AT3G50330	AT2G41710	AT2G10940			AT3G23880	AT1G80520	AT2G01190
AT3G13610	AT1G80440	AT1G66700	AT2G34020		AT4G29310	AT2G21660	AT1G73120	AT1G74310			AT3G50890	AT2G41850	AT2G11810			AT3G24000	AT1G80920	AT2G01610
AT3G13980	AT1G80520	AT1G66780	AT2G34360		AT4G30290	AT2G21720	AT1G73190	AT1G74450			AT3G51895	AT2G42560	AT2G14520			AT3G24450	AT2G01190	AT2G01770
AT3G14260	AT1G80920	AT1G67050	AT2G35140		AT4G31380	AT2G21820	AT1G74310	AT1G74490			AT3G52155	AT2G42870	AT2G14530			AT3G25717	AT2G01770	AT2G02610
AT3G14370	AT2G01008	AT1G67100	AT2G35300		AT4G32280	AT2G21880	AT1G74450	AT1G75490			AT3G53040	AT2G43060	AT2G14890			AT3G25730	AT2G01818	AT2G02630
AT3G15450	AT2G01200	AT1G67148	AT2G35310		AT4G32500	AT2G21910	AT1G74490	AT1G75590			AT3G53200	AT2G44080	AT2G14900			AT3G26170	AT2G02170	AT2G02930
AT3G15500	AT2G01770	AT1G67270	AT2G35345		AT4G34419	AT2G22450	AT1G75490	AT1G75780			AT3G53470	AT2G44570	AT2G15010			AT3G26180	AT2G02630	AT2G03370
AT3G15510	AT2G04500	AT1G67590	AT2G36270		AT4G34770	AT2G22470	AT1G75540	AT1G75830			AT3G53800	AT2G44910	AT2G15300			AT3G26510	AT2G02930	AT2G04500
AT3G15540	AT2G05790	AT1G67810	AT2G36350		AT4G35070	AT2G23170	AT1G75590	AT1G75900			AT3G54000	AT2G45050	AT2G15370			AT3G26740	AT2G03850	AT2G05580
AT3G15570	AT2G11810	AT1G67910	AT2G36640		AT4G35720	AT2G23240	AT1G75780	AT1G76090			AT3G54510	AT2G46600	AT2G15880			AT3G27500	AT2G04500	AT2G06200
AT3G15630	AT2G14170	AT1G68020	AT2G36970		AT4G35770	AT2G24170	AT1G75830	AT1G76240			AT3G54830	AT2G46660	AT2G17300			AT3G28340	AT2G07180	AT2G11810
AT3G16490	AT2G14210	AT1G68110	AT2G37025		AT4G36010	AT2G24220	AT1G75900	AT1G77120			AT3G55720	AT2G46750	AT2G17370			AT3G28740	AT2G14210	AT2G14210
AT3G16500	AT2G14890	AT1G68140	AT2G37410		AT4G36040	AT2G24300	AT1G75960	AT1G77180			AT3G56570	AT2G46950	AT2G18010			AT3G28857	AT2G14890	AT2G14520
AT3G16690	AT2G14900	AT1G68240	AT2G37670		AT4G36110	AT2G25130	AT1G76090	AT1G77200			AT3G58850	AT2G46970	AT2G18050			AT3G29370	AT2G14900	AT2G14890
AT3G17100	AT2G15880	AT1G68330	AT2G37678		AT4G36850	AT2G25770	AT1G76240	AT1G77330			AT3G59900	AT2G46990	AT2G18540			AT3G29970	AT2G15830	AT2G14900
AT3G18010	AT2G15890	AT1G69490	AT2G37930		AT4G37390	AT2G25900	AT1G76490	AT1G77450			AT3G60140	AT2G47270	AT2G18969			AT3G42800	AT2G17300	AT2G15010
AT3G18530	AT2G15960	AT1G69526	AT2G38465		AT4G37580	AT2G25964	AT1G76590	AT1G77500			AT3G60390	AT2G47440	AT2G19340			AT3G43270	AT2G17370	AT2G15880
AT3G18535	AT2G17450	AT1G69690	AT2G38905		AT4G37740	AT2G26440	AT1G76600	AT1G77870			AT3G60530	AT2G47770	AT2G19660			AT3G43430	AT2G17450	AT2G17036
AT3G18773	AT2G17880	AT1G69840	AT2G39350		AT4G37890	AT2G26695	AT1G77120	AT1G77950			AT3G60650	AT2G47780	AT2G19900			AT3G43850	AT2G17880	AT2G17300
AT3G19553	AT2G18010	AT1G69920	AT2G39705		AT4G38470	AT2G27830	AT1G77180	AT1G78260			AT3G61640	AT3G01220	AT2G20520			AT3G45300	AT2G18010	AT2G17370
AT3G20340	AT2G18050	AT1G70260	AT2G39980		AT4G38580	AT2G27940	AT1G77200	AT1G78270			AT3G61680	AT3G01516	AT2G20560			AT3G45730	AT2G18280	AT2G17880
AT3G20395	AT2G18170	AT1G70270	AT2G40000		AT4G38825	AT2G28400	AT1G77330	AT1G78340			AT3G61830	AT3G01570	AT2G20562			AT3G45780	AT2G18700	AT2G18010
AT3G21330	AT2G18540	AT1G70560	AT2G40170		AT4G38860	AT2G28490	AT1G77450	AT1G78390			AT3G61898	AT3G04860	AT2G20680			AT3G47210	AT2G18969	AT2G18050
AT3G22240	AT2G18700	AT1G70710	AT2G41010		AT4G39070	AT2G28630	AT1G77500	AT1G78860			AT3G62090	AT3G05020	AT2G21300			AT3G47220	AT2G19590	AT2G18540
AT3G23150	AT2G18969	AT1G70840	AT2G41110		AT4G39790	AT2G28840	AT1G77870	AT1G78940			AT3G63350	AT3G05150	AT2G21490			AT3G47340	AT2G19660	AT2G18969
AT3G23635	AT2G19660	AT1G70990	AT2G41260		AT5G01210	AT2G29300	AT1G77950	AT1G79320			AT3G63430	AT3G05155	AT2G21720			AT3G47380	AT2G19760	AT2G19590
AT3G23870	AT2G19800	AT1G71990	AT2G41280		AT5G01330	AT2G29440	AT1G78230	AT1G80090			AT4G00930	AT3G05260	AT2G21820			AT3G48360	AT2G19810	AT2G19660
AT3G23880	AT2G19810	AT1G72070	AT2G41710		AT5G02020	AT2G30460	AT1G78340	AT1G80520			AT4G01200	AT3G05890	AT2G22470			AT3G48390	AT2G19970	AT2G19760
AT3G24450	AT2G19970	AT1G72100	AT2G42560		AT5G02190	AT2G30800	AT1G78390	AT2G01008			AT4G01250	AT3G06455	AT2G23110			AT3G49620	AT2G20080	AT2G19810
AT3G25717	AT2G20080	AT1G72290	AT2G42800		AT5G02200	AT2G30930	AT1G78700	AT2G01080			AT4G01335	AT3G08860	AT2G23240			AT3G49700	AT2G20515	AT2G19900
AT3G25730	AT2G20515	AT1G72470	AT2G42870		AT5G02540	AT2G31083	AT1G78860	AT2G01200			AT4G01510	AT3G10190	AT2G23640			AT3G49790	AT2G20562	AT2G20562
AT3G26510	AT2G20680	AT1G72490	AT2G43060		AT5G02550	AT2G31900	AT1G80090	AT2G01610			AT4G02290	AT3G10290	AT2G24170			AT3G50120	AT2G20680	AT2G20680
AT3G26740	AT2G21060	AT1G72790	AT2G43290		AT5G02580	AT2G31980	AT1G80280	AT2G01770			AT4G03010	AT3G10720	AT2G24220			AT3G50130	AT2G20835	AT2G20750
AT3G26760	AT2G21490	AT1G73120	AT2G43820		AT5G03355	AT2G32150	AT2G01008	AT2G01940			AT4G09160	AT3G10985	AT2G24300			AT3G50330	AT2G20930	AT2G21490
AT3G27500	AT2G21660	AT1G73190	AT2G44080		AT5G03890	AT2G32430	AT2G01080	AT2G02080			AT4G09530	AT3G12120	AT2G24800			AT3G50770	AT2G21060	AT2G21720
AT3G28180	AT2G21820	AT1G73210	AT2G44410		AT5G05090	AT2G32610	AT2G01190	AT2G02120			AT4G10020	AT3G12610	AT2G24980			AT3G50890	AT2G21820	AT2G21820
AT3G28200	AT2G21880	AT1G74450	AT2G44570		AT5G05880	AT2G32660	AT2G01610	AT2G02170			AT4G10150	AT3G12920	AT2G25340			AT3G51910	AT2G21880	AT2G21880
AT3G28340	AT2G22450	AT1G74490	AT2G44740		AT5G06400	AT2G33070	AT2G01770	AT2G02850			AT4G10160	AT3G12960	AT2G25770			AT3G53010	AT2G21910	AT2G22122
AT3G28857	AT2G22470	AT1G75490	AT2G44910		AT5G06570	AT2G33830	AT2G02080	AT2G02930			AT4G10240	AT3G14360	AT2G25810			AT3G53200	AT2G22122	AT2G22200
AT3G29035	AT2G22680	AT1G75540	AT2G45050		AT5G06870	AT2G34020	AT2G02120	AT2G02990			AT4G11050	AT3G15540	AT2G25890			AT3G53470	AT2G22200	AT2G22470
AT3G29370	AT2G23170	AT1G75590	AT2G45290		AT5G06930	AT2G34300	AT2G02170	AT2G03370			AT4G11080	AT3G15670	AT2G26440			AT3G53800	AT2G22470	AT2G22860
AT3G29970	AT2G23240	AT1G75750	AT2G45620		AT5G07000	AT2G34920	AT2G02630	AT2G03520			AT4G11610	AT3G16120	AT2G26695			AT3G54830	AT2G22560	AT2G22900
AT3G30775	AT2G24170	AT1G75780	AT2G46600		AT5G07010	AT2G34930	AT2G02930	AT2G04500			AT4G13210	AT3G16240	AT2G27380			AT3G54920	AT2G22860	AT2G22930
AT3G42800	AT2G24220	AT1G75830	AT2G46660		AT5G07030	AT2G35190	AT2G02990	AT2G04570			AT4G13310	AT3G16490	AT2G27940			AT3G55720	AT2G23110	AT2G23110
AT3G43430	AT2G24300	AT1G75900	AT2G46970		AT5G07200	AT2G35340	AT2G03370	AT2G04680			AT4G13790	AT3G16500	AT2G28400			AT3G58120	AT2G23150	AT2G23170
AT3G43850	AT2G25130	AT1G76090	AT2G46990		AT5G09970	AT2G35710	AT2G04500	AT2G05380			AT4G13830	AT3G16770	AT2G28420			AT3G58620	AT2G23170	AT2G23240
AT3G44260	AT2G25770	AT1G76240	AT2G47000		AT5G12440	AT2G35880	AT2G05580	AT2G05580			AT4G14040	AT3G17050	AT2G28490			AT3G58850	AT2G23240	AT2G23640
AT3G45730	AT2G25900	AT1G76490	AT2G47440		AT5G14360	AT2G36930	AT2G07180	AT2G06200			AT4G14130	AT3G17520	AT2G28840			AT3G59900	AT2G24170	AT2G24170
AT3G45780	AT2G26440	AT1G76590	AT2G47770		AT5G15150	AT2G37025	AT2G11810	AT2G11810			AT4G14270	AT3G17580	AT2G28860			AT3G59940	AT2G24220	AT2G24220
AT3G46600	AT2G26695	AT1G76600	AT2G47780		AT5G15830	AT2G37280	AT2G14210	AT2G14210			AT4G16442	AT3G18010	AT2G29300			AT3G60140	AT2G24300	AT2G24300
AT3G47210	AT2G27830	AT1G76930	AT3G01220		AT5G16170	AT2G37640	AT2G14890	AT2G14890			AT4G16500	AT3G18535	AT2G29440			AT3G60220	AT2G25130	AT2G24800
AT3G47220	AT2G27940	AT1G77120	AT3G02170		AT5G16370	AT2G37670	AT2G14900	AT2G14900			AT4G16515	AT3G18570	AT2G29750			AT3G60390	AT2G25770	AT2G24945
AT3G47340	AT2G28400	AT1G77180	AT3G03620		AT5G17430	AT2G37678	AT2G15010	AT2G15010			AT4G16770	AT3G19920	AT2G30150			AT3G60530	AT2G25900	AT2G25130
AT3G47380	AT2G28630	AT1G77200	AT3G03830		AT5G18010	AT2G37930	AT2G15370	AT2G15300			AT4G16780	AT3G21090	AT2G31085			AT3G61680	AT2G26070	AT2G25770
AT3G48360	AT2G28840	AT1G77330	AT3G03840		AT5G18030	AT2G38400	AT2G16060	AT2G15370			AT4G17250	AT3G21330	AT2G31980			AT3G61830	AT2G26680	AT2G25890
AT3G48390	AT2G29125	AT1G77450	AT3G03850		AT5G18050	AT2G39350	AT2G17290	AT2G15490			AT4G17615	AT3G21370	AT2G32120			AT3G62570	AT2G26695	AT2G25900
AT3G49350	AT2G29300	AT1G77500	AT3G04860		AT5G18060	AT2G40000	AT2G17300	AT2G17036			AT4G18650	AT3G22070	AT2G32270			AT3G63350	AT2G27830	AT2G26070
AT3G49360	AT2G29440	AT1G77870	AT3G05150		AT5G18600	AT2G40170	AT2G17370	AT2G17290			AT4G20740	AT3G22500	AT2G32430			AT3G63430	AT2G27930	AT2G26470
AT3G49620	AT2G30800	AT1G77950	AT3G05470		AT5G19110	AT2G40610	AT2G17550	AT2G18010			AT4G21200	AT3G22640	AT2G32460			AT4G01130	AT2G27940	AT2G26695
AT3G49700	AT2G30930	AT1G78230	AT3G05900		AT5G19120	AT2G41070	AT2G17880	AT2G18050			AT4G21745	AT3G23150	AT2G32610			AT4G01140	AT2G28400	AT2G27380
AT3G49790	AT2G31083	AT1G78260	AT3G06455		AT5G20250	AT2G41110	AT2G18010	AT2G18540			AT4G21830	AT3G23760	AT2G32660			AT4G01200	AT2G28630	AT2G27930
AT3G49820	AT2G31810	AT1G78270	AT3G06770		AT5G22920	AT2G41340	AT2G18050	AT2G18570			AT4G22490	AT3G23800	AT2G33070			AT4G01250	AT2G28840	AT2G27940
AT3G50120	AT2G31980	AT1G78700	AT3G08860		AT5G23350	AT2G41620	AT2G18540	AT2G18969			AT4G22780	AT3G24210	AT2G33380			AT4G01335	AT2G29020	AT2G28400
AT3G50130	AT2G32150	AT1G78860	AT3G10290		AT5G23360	AT2G41640	AT2G18730	AT2G19320			AT4G22810	AT3G24450	AT2G33570			AT4G01410	AT2G29125	AT2G28490
AT3G50140	AT2G32430	AT1G78940	AT3G10985		AT5G23790	AT2G41710	AT2G18969	AT2G19660			AT4G23060	AT3G25290	AT2G34020			AT4G02290	AT2G29300	AT2G28630
AT3G50770	AT2G32610	AT1G80090	AT3G12610		AT5G23860	AT2G41850	AT2G19460	AT2G19760			AT4G24110	AT3G25730	AT2G34080			AT4G03010	AT2G29330	AT2G28840
AT3G52290	AT2G32660	AT1G80280	AT3G12920		AT5G23870	AT2G42380	AT2G19660	AT2G19900			AT4G24275	AT3G25880	AT2G34300			AT4G03510	AT2G29400	AT2G29300
AT3G52561	AT2G33830	AT1G80520	AT3G12960		AT5G24920	AT2G42560	AT2G19760	AT2G19930			AT4G25160	AT3G26170	AT2G34360			AT4G04972	AT2G29440	AT2G29440
AT3G53200	AT2G34020	AT1G80920	AT3G14260		AT5G25110	AT2G42800	AT2G19810	AT2G20680			AT4G25200	AT3G26510	AT2G34650			AT4G08950	AT2G30930	AT2G29730
AT3G54920	AT2G34920	AT2G01008	AT3G14370		AT5G25190	AT2G42870	AT2G19900	AT2G20750			AT4G25260	AT3G26770	AT2G34930			AT4G09160	AT2G31085	AT2G31110
AT3G55720	AT2G34930	AT2G01080	AT3G14880		AT5G25210	AT2G42900	AT2G19970	AT2G21050			AT4G25280	AT3G27120	AT2G35140			AT4G09460	AT2G31810	AT2G31900
AT3G55940	AT2G35190	AT2G01190	AT3G15115		AT5G25350	AT2G43060	AT2G20080	AT2G21490			AT4G25390	AT3G27500	AT2G35270			AT4G09530	AT2G31980	AT2G31980
AT3G55950	AT2G35710	AT2G01610	AT3G15260		AT5G26960	AT2G43370	AT2G20680	AT2G21720			AT4G27310	AT3G27660	AT2G35300			AT4G09890	AT2G32150	AT2G32120
AT3G58060	AT2G35820	AT2G01770	AT3G15280		AT5G28145	AT2G43860	AT2G21490	AT2G21820			AT4G27440	AT3G28340	AT2G35310			AT4G10150	AT2G32180	AT2G32430
AT3G59350	AT2G35880	AT2G02080	AT3G15450		AT5G28300	AT2G44080	AT2G21720	AT2G21880			AT4G27460	AT3G28740	AT2G35345			AT4G10160	AT2G32430	AT2G32460
AT3G59900	AT2G36410	AT2G02120	AT3G15540		AT5G35660	AT2G44570	AT2G21820	AT2G22200			AT4G28560	AT3G28857	AT2G35550			AT4G10240	AT2G32460	AT2G32610
AT3G59940	AT2G36900	AT2G02170	AT3G15630		AT5G37950	AT2G44910	AT2G21880	AT2G22470			AT4G29140	AT3G29370	AT2G35820			AT4G10560	AT2G32610	AT2G32660
AT3G60140	AT2G37025	AT2G02630	AT3G15670		AT5G37970	AT2G45050	AT2G22122	AT2G22560			AT4G29190	AT3G29410	AT2G36270			AT4G11050	AT2G32660	AT2G32900
AT3G60390	AT2G37280	AT2G02930	AT3G16120		AT5G38710	AT2G46530	AT2G22470	AT2G22900			AT4G29690	AT3G29575	AT2G36350			AT4G11610	AT2G32765	AT2G33070
AT3G60530	AT2G37470	AT2G02990	AT3G16490		AT5G39240	AT2G46660	AT2G22560	AT2G22930			AT4G31380	AT3G29970	AT2G36640			AT4G12510	AT2G33570	AT2G33380
AT3G61830	AT2G37640	AT2G03370	AT3G16500		AT5G39760	AT2G46780	AT2G22930	AT2G23110			AT4G31510	AT3G43270	AT2G36970			AT4G12520	AT2G33740	AT2G33570
AT4G01140	AT2G37670	AT2G04500	AT3G16770		AT5G39860	AT2G46970	AT2G23110	AT2G23240			AT4G32280	AT3G45150	AT2G37200			AT4G13310	AT2G34020	AT2G33580
AT4G01200	AT2G37678	AT2G07180	AT3G17100		AT5G39865	AT2G46980	AT2G23170	AT2G23640			AT4G32500	AT3G47210	AT2G37280			AT4G13395	AT2G34300	AT2G34020
AT4G01250	AT2G37930	AT2G11140	AT3G17520		AT5G41761	AT2G46990	AT2G23240	AT2G24170			AT4G34420	AT3G47220	AT2G37340			AT4G13710	AT2G34920	AT2G34300
AT4G01335	AT2G38400	AT2G14247	AT3G18010		AT5G42930	AT2G47000	AT2G23640	AT2G24220			AT4G34530	AT3G47340	AT2G37410			AT4G13790	AT2G34930	AT2G34650
AT4G02330	AT2G38465	AT2G14890	AT3G18535		AT5G43290	AT2G47270	AT2G24170	AT2G24300			AT4G34770	AT3G48260	AT2G37670			AT4G13830	AT2G35190	AT2G34920
AT4G02410	AT2G38500	AT2G14900	AT3G18570		AT5G43700	AT2G47440	AT2G24220	AT2G24800			AT4G34970	AT3G48390	AT2G37678			AT4G14040	AT2G35210	AT2G34930
AT4G03010	AT2G38530	AT2G15010	AT3G18773		AT5G44260	AT2G47780	AT2G24300	AT2G25130			AT4G35070	AT3G48940	AT2G37930			AT4G14130	AT2G35710	AT2G35140
AT4G03510	AT2G39350	AT2G15370	AT3G19920		AT5G44440	AT3G01220	AT2G24945	AT2G25150			AT4G35470	AT3G49620	AT2G38360			AT4G14270	AT2G35795	AT2G35190
AT4G04972	AT2G39980	AT2G15570	AT3G19960		AT5G44460	AT3G01310	AT2G25000	AT2G25160			AT4G35720	AT3G49970	AT2G38465			AT4G14465	AT2G36640	AT2G35210
AT4G05070	AT2G40000	AT2G16060	AT3G20340		AT5G45210	AT3G01516	AT2G25130	AT2G25770			AT4G35770	AT3G50120	AT2G38500			AT4G16442	AT2G36900	AT2G35300
AT4G08950	AT2G40170	AT2G17290	AT3G20660		AT5G46950	AT3G01570	AT2G25770	AT2G25890			AT4G36010	AT3G50130	AT2G38530			AT4G16500	AT2G37025	AT2G35310
AT4G09160	AT2G40610	AT2G17300	AT3G21090		AT5G47240	AT3G02040	AT2G25890	AT2G25964			AT4G36110	AT3G50330	AT2G38905			AT4G16515	AT2G37470	AT2G35820
AT4G09460	AT2G41010	AT2G17370	AT3G21330		AT5G47370	AT3G02170	AT2G25900	AT2G26390			AT4G36850	AT3G50770	AT2G39040			AT4G16670	AT2G37640	AT2G36270
AT4G09530	AT2G41070	AT2G17450	AT3G21370		AT5G48890	AT3G02240	AT2G25964	AT2G26440			AT4G37580	AT3G50900	AT2G39210			AT4G16770	AT2G37670	AT2G36640
AT4G09890	AT2G41100	AT2G17550	AT3G22500		AT5G49170	AT3G02670	AT2G26440	AT2G26470			AT4G37740	AT3G50980	AT2G39430			AT4G16780	AT2G37678	AT2G36900
AT4G10150	AT2G41110	AT2G17880	AT3G22640		AT5G50175	AT3G02980	AT2G26470	AT2G26695			AT4G37770	AT3G51410	AT2G39518			AT4G17615	AT2G37750	AT2G37025
AT4G10160	AT2G41280	AT2G18010	AT3G23150		AT5G50915	AT3G02990	AT2G26695	AT2G27370			AT4G37890	AT3G51810	AT2G39530			AT4G18280	AT2G37920	AT2G37280
AT4G10270	AT2G41710	AT2G18050	AT3G23255		AT5G51210	AT3G03170	AT2G27380	AT2G27380			AT4G38400	AT3G51895	AT2G39705			AT4G18510	AT2G37930	AT2G37340
AT4G11050	AT2G42040	AT2G18170	AT3G23870		AT5G51670	AT3G03180	AT2G27830	AT2G27930			AT4G38470	AT3G53040	AT2G39980			AT4G21570	AT2G38500	AT2G37410
AT4G11190	AT2G42380	AT2G18540	AT3G24450		AT5G51790	AT3G03240	AT2G27940	AT2G27940			AT4G38580	AT3G53200	AT2G40000			AT4G21745	AT2G38530	AT2G37670
AT4G11610	AT2G42560	AT2G18969	AT3G25290		AT5G51810	AT3G03820	AT2G28400	AT2G28400			AT4G38825	AT3G54510	AT2G40170			AT4G21830	AT2G39210	AT2G37678
AT4G12470	AT2G42800	AT2G19460	AT3G25717		AT5G52900	AT3G03830	AT2G28420	AT2G28420			AT4G38850	AT3G54580	AT2G40280			AT4G21850	AT2G39705	AT2G37930
AT4G12510	AT2G42870	AT2G19660	AT3G25730		AT5G53660	AT3G03840	AT2G28490	AT2G28490			AT4G38860	AT3G54590	AT2G40470			AT4G22490	AT2G40000	AT2G38500
AT4G12520	AT2G42900	AT2G19760	AT3G26770		AT5G53980	AT3G03850	AT2G28630	AT2G28670			AT4G39790	AT3G54770	AT2G40970			AT4G22756	AT2G40170	AT2G38530
AT4G12690	AT2G43060	AT2G19800	AT3G27120		AT5G53990	AT3G04860	AT2G28840	AT2G29125			AT4G39840	AT3G54830	AT2G41010			AT4G22780	AT2G40470	AT2G38695
AT4G12730	AT2G43290	AT2G19810	AT3G27500		AT5G54030	AT3G05150	AT2G28960	AT2G29300			AT5G01330	AT3G54940	AT2G41070			AT4G22810	AT2G40610	AT2G38700
AT4G13310	AT2G43860	AT2G19900	AT3G27660		AT5G54590	AT3G05155	AT2G29125	AT2G29440			AT5G02020	AT3G55720	AT2G41110			AT4G23030	AT2G41010	AT2G38820
AT4G13790	AT2G44080	AT2G19970	AT3G27870		AT5G56550	AT3G05260	AT2G29300	AT2G29480			AT5G02190	AT3G55940	AT2G41260			AT4G23060	AT2G41070	AT2G38905
AT4G13830	AT2G44570	AT2G20080	AT3G28180		AT5G57670	AT3G06455	AT2G29440	AT2G29730			AT5G02200	AT3G56350	AT2G41280			AT4G24275	AT2G41110	AT2G39040
AT4G14130	AT2G44740	AT2G20680	AT3G28340		AT5G57760	AT3G06770	AT2G29730	AT2G30210			AT5G02260	AT3G56400	AT2G41410			AT4G25200	AT2G41640	AT2G39210
AT4G14270	AT2G44910	AT2G21060	AT3G28740		AT5G58600	AT3G06850	AT2G30930	AT2G30230			AT5G02540	AT3G58450	AT2G41710			AT4G25260	AT2G41850	AT2G39350
AT4G14465	AT2G45050	AT2G21490	AT3G28857		AT5G59010	AT3G06868	AT2G31110	AT2G30370			AT5G02580	AT3G58850	AT2G41850			AT4G25280	AT2G42380	AT2G39980
AT4G14640	AT2G45210	AT2G21720	AT3G29370		AT5G59080	AT3G07010	AT2G31980	AT2G30800			AT5G03355	AT3G59350	AT2G42010			AT4G25420	AT2G42560	AT2G40000
AT4G16500	AT2G45450	AT2G21820	AT3G42800		AT5G59170	AT3G07990	AT2G32120	AT2G30930			AT5G03720	AT3G59370	AT2G42560			AT4G26400	AT2G42870	AT2G40170
AT4G16515	AT2G46490	AT2G21880	AT3G43270		AT5G60680	AT3G08030	AT2G32430	AT2G31083			AT5G03770	AT3G59900	AT2G42570			AT4G27440	AT2G42990	AT2G40316
AT4G16670	AT2G46660	AT2G22122	AT3G43430		AT5G61440	AT3G08860	AT2G32610	AT2G31085			AT5G03890	AT3G60140	AT2G42610			AT4G27460	AT2G43060	AT2G40470
AT4G16780	AT2G46780	AT2G22200	AT3G43850		AT5G61570	AT3G09300	AT2G32660	AT2G31900			AT5G04190	AT3G60300	AT2G42800			AT4G28040	AT2G43290	AT2G40970
AT4G17500	AT2G46970	AT2G22470	AT3G44290		AT5G61590	AT3G10190	AT2G33070	AT2G31980			AT5G04770	AT3G60520	AT2G42870			AT4G28240	AT2G44080	AT2G41010
AT4G17615	AT2G46990	AT2G22560	AT3G45780		AT5G62170	AT3G10290	AT2G33380	AT2G32120			AT5G05550	AT3G60650	AT2G42950			AT4G28900	AT2G44380	AT2G41070
AT4G18197	AT2G47270	AT2G22860	AT3G46600		AT5G62280	AT3G10720	AT2G33570	AT2G32430			AT5G06400	AT3G61640	AT2G43820			AT4G29190	AT2G44740	AT2G41100
AT4G18205	AT2G47420	AT2G22930	AT3G47210		AT5G63140	AT3G10985	AT2G34020	AT2G32610			AT5G06690	AT3G61680	AT2G44080			AT4G29310	AT2G45050	AT2G41110
AT4G18510	AT2G47440	AT2G23110	AT3G47220		AT5G63350	AT3G11760	AT2G34070	AT2G33380			AT5G07010	AT3G61830	AT2G44370			AT4G29690	AT2G45450	AT2G41260
AT4G21745	AT2G47780	AT2G23170	AT3G47340		AT5G63650	AT3G12203	AT2G34300	AT2G33570			AT5G07030	AT3G62090	AT2G44410			AT4G30170	AT2G46140	AT2G41280
AT4G22780	AT3G01220	AT2G23240	AT3G48260		AT5G64300	AT3G12610	AT2G34360	AT2G33590			AT5G07200	AT3G63350	AT2G44570			AT4G30690	AT2G46330	AT2G41340
AT4G22810	AT3G01310	AT2G23640	AT3G48270		AT5G64640	AT3G12710	AT2G34650	AT2G34020			AT5G12030	AT3G63430	AT2G44790			AT4G31380	AT2G46490	AT2G41640
AT4G23060	AT3G01516	AT2G24170	AT3G48390		AT5G65800	AT3G12920	AT2G34900	AT2G34070			AT5G13820	AT3G63470	AT2G44910			AT4G31510	AT2G46530	AT2G41710
AT4G23870	AT3G01570	AT2G24220	AT3G48940		AT5G66080	AT3G14260	AT2G34930	AT2G34300			AT5G13870	AT4G01000	AT2G45050			AT4G31610	AT2G46660	AT2G41850
AT4G24110	AT3G02040	AT2G24300	AT3G49350		AT5G66260	AT3G14440	AT2G35300	AT2G34350			AT5G14360	AT4G01140	AT2G45290			AT4G32280	AT2G46780	AT2G42560
AT4G24180	AT3G02170	AT2G24765	AT3G49620		AT5G66330	AT3G15115	AT2G35310	AT2G34360			AT5G14740	AT4G01200	AT2G45620			AT4G32480	AT2G46990	AT2G42570
AT4G25260	AT3G02230	AT2G25000	AT3G49700		AT5G66650	AT3G15450	AT2G35550	AT2G34650			AT5G14920	AT4G01250	AT2G46600			AT4G32500	AT2G47130	AT2G42870
AT4G25280	AT3G02875	AT2G25130	AT3G49970		AT5G67020	AT3G15500	AT2G35710	AT2G34900			AT5G15120	AT4G01335	AT2G46660			AT4G32890	AT2G47270	AT2G42950
AT4G25420	AT3G02980	AT2G25250	AT3G50120		AT5G67390	AT3G15540	AT2G35820	AT2G34930			AT5G15150	AT4G01410	AT2G46740			AT4G33120	AT2G47440	AT2G42990
AT4G25940	AT3G02990	AT2G25770	AT3G50130			AT3G15630	AT2G36270	AT2G35140			AT5G15265	AT4G01510	AT2G46970			AT4G34030	AT2G47780	AT2G43820
AT4G26320	AT3G03170	AT2G25890	AT3G50140			AT3G16240	AT2G36350	AT2G35190			AT5G15580	AT4G01850	AT2G46990			AT4G34530	AT3G01220	AT2G43860
AT4G26400	AT3G03180	AT2G25900	AT3G50280			AT3G16490	AT2G36410	AT2G35210			AT5G15830	AT4G01970	AT2G47000			AT4G34760	AT3G01516	AT2G43930
AT4G27460	AT3G03820	AT2G25964	AT3G50330			AT3G16500	AT2G36640	AT2G35300			AT5G16023	AT4G02290	AT2G47180			AT4G34770	AT3G02040	AT2G44080
AT4G27470	AT3G03830	AT2G26440	AT3G50770			AT3G17100	AT2G36900	AT2G35310			AT5G16170	AT4G02690	AT2G47270			AT4G34790	AT3G02170	AT2G44370
AT4G28180	AT3G03840	AT2G26695	AT3G50980			AT3G17520	AT2G36970	AT2G35345			AT5G16370	AT4G03010	AT2G47360			AT4G34800	AT3G02550	AT2G44380
AT4G28240	AT3G03850	AT2G27380	AT3G51810			AT3G17580	AT2G37025	AT2G35710			AT5G17430	AT4G03200	AT2G47440			AT4G34810	AT3G02980	AT2G44410
AT4G28900	AT3G04860	AT2G27830	AT3G51880			AT3G18010	AT2G37200	AT2G35820			AT5G18010	AT4G08950	AT2G47770			AT4G35070	AT3G03170	AT2G44740
AT4G29190	AT3G05020	AT2G27930	AT3G53010			AT3G18200	AT2G37280	AT2G35880			AT5G18030	AT4G09160	AT2G47780			AT4G35470	AT3G03180	AT2G45050
AT4G29310	AT3G05150	AT2G27940	AT3G53040			AT3G18570	AT2G37410	AT2G36100			AT5G18050	AT4G09530	AT2G48010			AT4G35720	AT3G03820	AT2G45290
AT4G29700	AT3G05155	AT2G28400	AT3G53200			AT3G18773	AT2G37670	AT2G36270			AT5G18060	AT4G09600	AT3G01220			AT4G35770	AT3G03830	AT2G45620
AT4G30290	AT3G05260	AT2G28420	AT3G54030			AT3G18960	AT2G37678	AT2G36350			AT5G18080	AT4G09610	AT3G01570			AT4G36010	AT3G03840	AT2G46600
AT4G30370	AT3G05490	AT2G28490	AT3G54510			AT3G19390	AT2G37930	AT2G36640			AT5G18170	AT4G10020	AT3G02230			AT4G36110	AT3G03850	AT2G46660
AT4G31380	AT3G05900	AT2G28630	AT3G54770			AT3G20340	AT2G38370	AT2G36970			AT5G18600	AT4G10150	AT3G02620			AT4G36410	AT3G04860	AT2G46970
AT4G32280	AT3G06430	AT2G28840	AT3G54830			AT3G20810	AT2G38465	AT2G37025			AT5G19030	AT4G10160	AT3G03440			AT4G37580	AT3G05000	AT2G46980
AT4G32480	AT3G06455	AT2G29020	AT3G54920			AT3G21090	AT2G38500	AT2G37280			AT5G19120	AT4G10240	AT3G03620			AT4G37740	AT3G05020	AT2G46990
AT4G32500	AT3G06770	AT2G29300	AT3G54940			AT3G21100	AT2G38530	AT2G37410			AT5G20250	AT4G10560	AT3G05150			AT4G37850	AT3G05150	AT2G47000
AT4G33120	AT3G06850	AT2G29440	AT3G55720			AT3G21330	AT2G38905	AT2G37670			AT5G21050	AT4G11050	AT3G05155			AT4G37890	AT3G05155	AT2G47270
AT4G34419	AT3G06868	AT2G29730	AT3G55940			AT3G21370	AT2G39210	AT2G37678			AT5G22290	AT4G11290	AT3G05260			AT4G38470	AT3G05490	AT2G47320
AT4G34770	AT3G07010	AT2G29990	AT3G55950			AT3G22640	AT2G39350	AT2G37930			AT5G22500	AT4G11310	AT3G05890			AT4G38580	AT3G05890	AT2G47440
AT4G34790	AT3G07990	AT2G30230	AT3G56350			AT3G23030	AT2G39980	AT2G38170			AT5G23130	AT4G11610	AT3G06035			AT4G38825	AT3G05900	AT2G47770
AT4G35070	AT3G08030	AT2G30930	AT3G58060			AT3G23760	AT2G40000	AT2G38465			AT5G23350	AT4G11910	AT3G10030			AT4G38850	AT3G06070	AT2G47780
AT4G35720	AT3G08860	AT2G31110	AT3G58120			AT3G23870	AT2G40170	AT2G38500			AT5G23405	AT4G12290	AT3G10190			AT4G38860	AT3G06770	AT3G01220
AT4G35750	AT3G09300	AT2G31980	AT3G58200			AT3G24210	AT2G41010	AT2G38530			AT5G23790	AT4G12510	AT3G10290			AT4G39675	AT3G06850	AT3G01570
AT4G35770	AT3G10020	AT2G32120	AT3G58450			AT3G24450	AT2G41070	AT2G38700			AT5G23870	AT4G12520	AT3G10985			AT4G39840	AT3G06868	AT3G02230
AT4G36010	AT3G10190	AT2G32430	AT3G58850			AT3G24715	AT2G41100	AT2G38750			AT5G24490	AT4G12730	AT3G11050			AT5G01210	AT3G07010	AT3G02875
AT4G36040	AT3G10290	AT2G32450	AT3G59350			AT3G25190	AT2G41110	AT2G38820			AT5G24580	AT4G13210	AT3G12120			AT5G01330	AT3G07460	AT3G02980
AT4G36110	AT3G10720	AT2G32610	AT3G59900			AT3G25290	AT2G41180	AT2G38905			AT5G24920	AT4G13310	AT3G12203			AT5G02020	AT3G07580	AT3G03470
AT4G36670	AT3G10985	AT2G32660	AT3G60140			AT3G25717	AT2G41260	AT2G39180			AT5G25180	AT4G13540	AT3G12490			AT5G02190	AT3G07990	AT3G03620
AT4G36970	AT3G12610	AT2G33070	AT3G60390			AT3G26170	AT2G41280	AT2G39210			AT5G25190	AT4G13790	AT3G12610			AT5G02200	AT3G08030	AT3G03830
AT4G37390	AT3G12710	AT2G33380	AT3G61680			AT3G26310	AT2G41410	AT2G39350			AT5G25210	AT4G14130	AT3G12920			AT5G02260	AT3G08860	AT3G03840
AT4G37540	AT3G12920	AT2G33510	AT3G61830			AT3G26510	AT2G41710	AT2G39430			AT5G25475	AT4G14465	AT3G12955			AT5G02540	AT3G09300	AT3G03850
AT4G37580	AT3G13980	AT2G33570	AT3G62090			AT3G26740	AT2G41850	AT2G39980			AT5G27220	AT4G15160	AT3G12960			AT5G02550	AT3G10190	AT3G04860
AT4G37740	AT3G14260	AT2G34020	AT3G63430			AT3G27120	AT2G42000	AT2G40000			AT5G28145	AT4G15780	AT3G13400			AT5G02580	AT3G10290	AT3G04890
AT4G37770	AT3G14360	AT2G34070	AT3G63470			AT3G27500	AT2G42560	AT2G40113			AT5G28300	AT4G15910	AT3G13460			AT5G03355	AT3G10720	AT3G05020
AT4G37850	AT3G14370	AT2G34300	AT4G01000			AT3G28180	AT2G42570	AT2G40170			AT5G35660	AT4G16442	AT3G14360			AT5G03720	AT3G10985	AT3G05150
AT4G37890	AT3G15115	AT2G34930	AT4G01140			AT3G28340	AT2G42800	AT2G40280			AT5G36930	AT4G16500	AT3G14370			AT5G04190	AT3G11600	AT3G05260
AT4G38470	AT3G15450	AT2G35190	AT4G01335			AT3G28740	AT2G42870	AT2G41070			AT5G37950	AT4G16515	AT3G14880			AT5G04770	AT3G12610	AT3G05470
AT4G38580	AT3G15500	AT2G35270	AT4G01410			AT3G28857	AT2G42900	AT2G41110			AT5G37970	AT4G16670	AT3G15260			AT5G05090	AT3G12710	AT3G05890
AT4G38825	AT3G15540	AT2G35300	AT4G01970			AT3G29370	AT2G42990	AT2G41260			AT5G38200	AT4G16780	AT3G15280			AT5G06570	AT3G12920	AT3G06455
AT4G38860	AT3G15630	AT2G35310	AT4G02075			AT3G29410	AT2G43060	AT2G41280			AT5G38710	AT4G18280	AT3G15353			AT5G06690	AT3G12960	AT3G07010
AT4G39070	AT3G16240	AT2G35710	AT4G02100			AT3G29575	AT2G43290	AT2G41340			AT5G39240	AT4G18650	AT3G15540			AT5G06870	AT3G13520	AT3G07990
AT4G39660	AT3G16490	AT2G35820	AT4G02280			AT3G29970	AT2G43820	AT2G41710			AT5G39860	AT4G18680	AT3G15670			AT5G07010	AT3G14220	AT3G08030
AT4G39675	AT3G16500	AT2G35880	AT4G02290			AT3G42800	AT2G43930	AT2G41850			AT5G39890	AT4G18690	AT3G15790			AT5G07030	AT3G14260	AT3G09600
AT5G01210	AT3G16770	AT2G36270	AT4G02690			AT3G43270	AT2G44080	AT2G42010			AT5G41270	AT4G18760	AT3G16120			AT5G07440	AT3G15115	AT3G09940
AT5G01330	AT3G17100	AT2G36320	AT4G03200			AT3G43850	AT2G44380	AT2G42560			AT5G41761	AT4G18920	AT3G16240			AT5G10120	AT3G15450	AT3G10030
AT5G01790	AT3G17520	AT2G36350	AT4G04810			AT3G44290	AT2G44410	AT2G42800			AT5G43290	AT4G19120	AT3G16490			AT5G11070	AT3G15500	AT3G10190
AT5G02020	AT3G17580	AT2G36410	AT4G04972			AT3G45300	AT2G44570	AT2G42870			AT5G44260	AT4G20260	AT3G16500			AT5G12030	AT3G15540	AT3G10290
AT5G02190	AT3G18010	AT2G36640	AT4G06746			AT3G45730	AT2G44740	AT2G42900			AT5G44280	AT4G21020	AT3G16770			AT5G13870	AT3G15630	AT3G10985
AT5G02200	AT3G18200	AT2G36900	AT4G08950			AT3G45780	AT2G44910	AT2G42990			AT5G44440	AT4G21200	AT3G17050			AT5G14360	AT3G16050	AT3G11050
AT5G02440	AT3G18535	AT2G36970	AT4G09160			AT3G45960	AT2G45050	AT2G43060			AT5G44460	AT4G21830	AT3G17100			AT5G14470	AT3G16120	AT3G12120
AT5G02540	AT3G18570	AT2G37025	AT4G09480			AT3G46970	AT2G45210	AT2G43510			AT5G45210	AT4G21850	AT3G17520			AT5G14920	AT3G16240	AT3G12203
AT5G02550	AT3G18773	AT2G37200	AT4G09530			AT3G47210	AT2G45290	AT2G43590			AT5G46240	AT4G22235	AT3G17580			AT5G15120	AT3G16490	AT3G12610
AT5G02580	AT3G18960	AT2G37280	AT4G09600			AT3G47220	AT2G45620	AT2G43820			AT5G46330	AT4G22460	AT3G18010			AT5G15150	AT3G16500	AT3G12710
AT5G03355	AT3G19390	AT2G37410	AT4G09610			AT3G47340	AT2G46260	AT2G43930			AT5G47240	AT4G22490	AT3G18530			AT5G15265	AT3G16640	AT3G12920
AT5G03640	AT3G20340	AT2G37670	AT4G09890			AT3G48260	AT2G46600	AT2G44080			AT5G47370	AT4G22810	AT3G18535			AT5G15580	AT3G17100	AT3G12960
AT5G03890	AT3G20810	AT2G37678	AT4G10150			AT3G48390	AT2G46660	AT2G44410			AT5G48890	AT4G23030	AT3G18773			AT5G15770	AT3G17520	AT3G13222
AT5G05090	AT3G21090	AT2G37740	AT4G10160			AT3G48670	AT2G46780	AT2G44450			AT5G50175	AT4G23060	AT3G19920			AT5G15830	AT3G17580	AT3G13760
AT5G05440	AT3G21330	AT2G37750	AT4G10560			AT3G48940	AT2G46970	AT2G44500			AT5G50780	AT4G23560	AT3G19960			AT5G16110	AT3G18200	AT3G14260
AT5G05880	AT3G22500	AT2G37925	AT4G11040			AT3G49620	AT2G46990	AT2G44740			AT5G51060	AT4G23700	AT3G20660			AT5G16170	AT3G18530	AT3G14370
AT5G06400	AT3G22640	AT2G37930	AT4G11050			AT3G49970	AT2G47000	AT2G44910			AT5G51210	AT4G24110	AT3G21090			AT5G16370	AT3G18535	AT3G14880
AT5G06570	AT3G23030	AT2G38465	AT4G11190			AT3G50120	AT2G47270	AT2G45050			AT5G51960	AT4G24150	AT3G21330			AT5G17430	AT3G18773	AT3G15280
AT5G06690	AT3G23150	AT2G38500	AT4G11310			AT3G50130	AT2G47420	AT2G45290			AT5G52900	AT4G25140	AT3G21370			AT5G17610	AT3G18960	AT3G15353
AT5G06930	AT3G23635	AT2G38530	AT4G11610			AT3G50140	AT2G47440	AT2G46330			AT5G53080	AT4G25200	AT3G21380			AT5G18010	AT3G19390	AT3G15540
AT5G07000	AT3G23760	AT2G38820	AT4G11910			AT3G50240	AT2G47770	AT2G46600			AT5G53220	AT4G25250	AT3G21600			AT5G18020	AT3G19820	AT3G15670
AT5G07010	AT3G23800	AT2G38905	AT4G12290			AT3G50280	AT2G47780	AT2G46660			AT5G53660	AT4G25260	AT3G22070			AT5G18030	AT3G20470	AT3G16120
AT5G07200	AT3G23880	AT2G39180	AT4G12510			AT3G50330	AT3G01220	AT2G46780			AT5G53800	AT4G25280	AT3G22120			AT5G18050	AT3G21090	AT3G16240
AT5G07440	AT3G24000	AT2G39210	AT4G12520			AT3G50770	AT3G01516	AT2G46970			AT5G53980	AT4G25390	AT3G22500			AT5G18060	AT3G21330	AT3G16490
AT5G07620	AT3G24210	AT2G39518	AT4G12680			AT3G50890	AT3G01570	AT2G46990			AT5G54190	AT4G25580	AT3G22640			AT5G18080	AT3G23150	AT3G16500
AT5G08240	AT3G24450	AT2G39705	AT4G12690			AT3G50900	AT3G02230	AT2G47000			AT5G54200	AT4G26320	AT3G22740			AT5G18170	AT3G23250	AT3G16770
AT5G08350	AT3G24715	AT2G39980	AT4G12730			AT3G50980	AT3G02240	AT2G47180			AT5G56550	AT4G26400	AT3G22800			AT5G18600	AT3G23760	AT3G17050
AT5G08770	AT3G25290	AT2G40000	AT4G13310			AT3G51410	AT3G02770	AT2G47270			AT5G57240	AT4G26690	AT3G23150			AT5G19110	AT3G23800	AT3G17100
AT5G10430	AT3G25717	AT2G40170	AT4G13395			AT3G51880	AT3G02980	AT2G47320			AT5G57670	AT4G26740	AT3G23190			AT5G19120	AT3G23880	AT3G17520
AT5G10600	AT3G25730	AT2G40970	AT4G13790			AT3G51895	AT3G02990	AT2G47420			AT5G57760	AT4G27150	AT3G23255			AT5G20250	AT3G24000	AT3G17580
AT5G11000	AT3G26310	AT2G41010	AT4G14130			AT3G53010	AT3G03180	AT2G47440			AT5G58660	AT4G27160	AT3G23760			AT5G20820	AT3G24210	AT3G17820
AT5G11920	AT3G26510	AT2G41070	AT4G14465			AT3G53040	AT3G03310	AT2G47770			AT5G59010	AT4G27310	AT3G23800			AT5G21170	AT3G24450	AT3G18010
AT5G14360	AT3G26740	AT2G41100	AT4G14640			AT3G53200	AT3G03620	AT2G47780			AT5G59040	AT4G27440	AT3G23930			AT5G21940	AT3G24715	AT3G18200
AT5G14470	AT3G26770	AT2G41110	AT4G15396			AT3G53210	AT3G03830	AT3G01220			AT5G59080	AT4G27460	AT3G24210			AT5G22500	AT3G25290	AT3G18535
AT5G14920	AT3G27500	AT2G41180	AT4G15780			AT3G53800	AT3G03840	AT3G01516			AT5G59570	AT4G27990	AT3G24450			AT5G22740	AT3G25717	AT3G18570
AT5G15120	AT3G28180	AT2G41280	AT4G16160			AT3G54000	AT3G03850	AT3G01570			AT5G60680	AT4G28900	AT3G24650			AT5G22920	AT3G25730	AT3G18710
AT5G15130	AT3G28340	AT2G41410	AT4G16442			AT3G54030	AT3G04860	AT3G02170			AT5G61570	AT4G29140	AT3G25290			AT5G23350	AT3G26170	AT3G18773
AT5G15265	AT3G28740	AT2G41710	AT4G16500			AT3G54510	AT3G05020	AT3G02230			AT5G61865	AT4G29190	AT3G25730			AT5G23360	AT3G26360	AT3G18960
AT5G15770	AT3G28857	AT2G41740	AT4G16515			AT3G54770	AT3G05150	AT3G02240			AT5G62170	AT4G29270	AT3G25870			AT5G23790	AT3G26510	AT3G19920
AT5G15830	AT3G29370	AT2G41850	AT4G16670			AT3G54830	AT3G05155	AT3G02875			AT5G62280	AT4G29690	AT3G26510			AT5G23860	AT3G27500	AT3G19960
AT5G16110	AT3G29410	AT2G42000	AT4G16780			AT3G54920	AT3G05260	AT3G02990			AT5G62340	AT4G30060	AT3G26770			AT5G23870	AT3G27906	AT3G20470
AT5G16170	AT3G29575	AT2G42560	AT4G17220			AT3G55720	AT3G05490	AT3G03310			AT5G63350	AT4G30170	AT3G27120			AT5G24490	AT3G28180	AT3G21090
AT5G16370	AT3G29970	AT2G42570	AT4G17615			AT3G55940	AT3G05890	AT3G03620			AT5G63650	AT4G30180	AT3G27500			AT5G24580	AT3G28200	AT3G21330
AT5G17430	AT3G30775	AT2G42800	AT4G17730			AT3G56000	AT3G05900	AT3G03820			AT5G64300	AT4G30280	AT3G27660			AT5G25190	AT3G28340	AT3G21370
AT5G18010	AT3G42800	AT2G42870	AT4G18650			AT3G56350	AT3G05920	AT3G03830			AT5G64860	AT4G30290	AT3G27870			AT5G25350	AT3G28740	AT3G22235
AT5G18030	AT3G43270	AT2G42900	AT4G18680			AT3G56480	AT3G06455	AT3G03840			AT5G65550	AT4G30410	AT3G27906			AT5G26960	AT3G28857	AT3G22500
AT5G18050	AT3G43430	AT2G42990	AT4G18690			AT3G57140	AT3G06770	AT3G03850			AT5G65800	AT4G31290	AT3G28180			AT5G28145	AT3G28910	AT3G22640
AT5G18060	AT3G43850	AT2G43060	AT4G18760			AT3G57510	AT3G07010	AT3G05150			AT5G66580	AT4G31380	AT3G28340			AT5G28770	AT3G29370	AT3G22740
AT5G18080	AT3G44290	AT2G43290	AT4G18920			AT3G58060	AT3G07990	AT3G05260			AT5G66650	AT4G31510	AT3G28550			AT5G37950	AT3G29410	AT3G23150
AT5G19040	AT3G44510	AT2G43820	AT4G19120			AT3G58120	AT3G08030	AT3G05470			AT5G67020	AT4G31830	AT3G28740			AT5G37970	AT3G29575	AT3G23190
AT5G19110	AT3G45300	AT2G44080	AT4G21020			AT3G58450	AT3G08520	AT3G05490				AT4G32280	AT3G28857			AT5G38200	AT3G29970	AT3G23250
AT5G19120	AT3G45730	AT2G44310	AT4G21745			AT3G58620	AT3G08860	AT3G05890				AT4G32460	AT3G29370			AT5G38710	AT3G42800	AT3G23255
AT5G19140	AT3G45780	AT2G44380	AT4G22460			AT3G58850	AT3G10030	AT3G05900				AT4G32500	AT3G29410			AT5G39240	AT3G43270	AT3G23760
AT5G19230	AT3G47200	AT2G44410	AT4G22490			AT3G59350	AT3G10190	AT3G06035				AT4G33120	AT3G29575			AT5G39860	AT3G43430	AT3G23800
AT5G19890	AT3G47210	AT2G44500	AT4G22810			AT3G59370	AT3G10290	AT3G06455				AT4G34770	AT3G29970			AT5G39865	AT3G43850	AT3G24210
AT5G20030	AT3G47220	AT2G44570	AT4G23030			AT3G59440	AT3G10985	AT3G06630				AT4G35070	AT3G43190			AT5G39890	AT3G44510	AT3G24450
AT5G20250	AT3G47340	AT2G44740	AT4G23060			AT3G59890	AT3G11050	AT3G06770				AT4G35100	AT3G43270			AT5G40830	AT3G45230	AT3G25290
AT5G20820	AT3G48260	AT2G44790	AT4G23560			AT3G59900	AT3G12610	AT3G06868				AT4G35720	AT3G44070			AT5G41761	AT3G45300	AT3G25440
AT5G21170	AT3G48390	AT2G44910	AT4G23700			AT3G60140	AT3G12710	AT3G07010				AT4G35770	AT3G45770			AT5G42930	AT3G45730	AT3G25730
AT5G21940	AT3G48940	AT2G45050	AT4G23870			AT3G60390	AT3G12920	AT3G07255				AT4G36010	AT3G45780			AT5G43290	AT3G47210	AT3G26510
AT5G22920	AT3G49220	AT2G45210	AT4G24150			AT3G60650	AT3G12960	AT3G07990				AT4G36110	AT3G46230			AT5G43540	AT3G47220	AT3G26770
AT5G23350	AT3G49350	AT2G45450	AT4G24220			AT3G61640	AT3G13520	AT3G08030				AT4G36700	AT3G46280			AT5G43700	AT3G47340	AT3G27120
AT5G23790	AT3G49360	AT2G45620	AT4G24275			AT3G61680	AT3G13600	AT3G08860				AT4G36910	AT3G47210			AT5G44020	AT3G47360	AT3G27500
AT5G23860	AT3G49620	AT2G46260	AT4G25140			AT3G61830	AT3G13720	AT3G09300				AT4G37740	AT3G47220			AT5G44260	AT3G47380	AT3G27660
AT5G23870	AT3G49700	AT2G46330	AT4G25200			AT3G62090	AT3G14260	AT3G09600				AT4G38400	AT3G47340			AT5G44440	AT3G48260	AT3G27870
AT5G24920	AT3G49790	AT2G46490	AT4G25260			AT3G62110	AT3G14360	AT3G10190				AT4G38440	AT3G48260			AT5G44460	AT3G48390	AT3G28180
AT5G25110	AT3G49970	AT2G46600	AT4G25280			AT3G62570	AT3G14370	AT3G10290				AT4G38580	AT3G48270			AT5G44680	AT3G48940	AT3G28340
AT5G25190	AT3G50120	AT2G46620	AT4G25420			AT3G63350	AT3G14880	AT3G10985				AT4G38825	AT3G48460			AT5G45210	AT3G49220	AT3G28740
AT5G25210	AT3G50130	AT2G46660	AT4G25580			AT3G63430	AT3G15115	AT3G11050				AT4G38860	AT3G48560			AT5G47110	AT3G49620	AT3G28857
AT5G25240	AT3G50140	AT2G46780	AT4G26120			AT3G63470	AT3G15260	AT3G11550				AT4G39790	AT3G48580			AT5G47240	AT3G49780	AT3G29180
AT5G25350	AT3G50280	AT2G46900	AT4G26320			AT4G00380	AT3G15510	AT3G11760				AT4G39840	AT3G48940			AT5G47370	AT3G49790	AT3G29360
AT5G26960	AT3G50330	AT2G46970	AT4G26690			AT4G01140	AT3G15540	AT3G12320				AT5G01160	AT3G49930			AT5G48450	AT3G50120	AT3G29370
AT5G28145	AT3G50770	AT2G46990	AT4G26740			AT4G01200	AT3G15630	AT3G12490				AT5G01300	AT3G49970			AT5G48890	AT3G50130	AT3G29410
AT5G28300	AT3G50890	AT2G47000	AT4G27150			AT4G01250	AT3G15670	AT3G12610				AT5G01330	AT3G50330			AT5G49170	AT3G50140	AT3G29970
AT5G28626	AT3G50900	AT2G47270	AT4G27160			AT4G01335	AT3G16120	AT3G12710				AT5G01670	AT3G50370			AT5G50175	AT3G50280	AT3G42800
AT5G28630	AT3G50980	AT2G47320	AT4G27440			AT4G01410	AT3G16240	AT3G12920				AT5G01790	AT3G50770			AT5G50335	AT3G50330	AT3G43270
AT5G28770	AT3G51410	AT2G47420	AT4G27460			AT4G01460	AT3G16490	AT3G12960				AT5G02020	AT3G50980			AT5G50890	AT3G50440	AT3G43430
AT5G28913	AT3G51880	AT2G47440	AT4G27530			AT4G01950	AT3G16500	AT3G13520				AT5G02200	AT3G51810			AT5G51210	AT3G50480	AT3G43960
AT5G37950	AT3G51895	AT2G47770	AT4G28040			AT4G01970	AT3G16640	AT3G13600				AT5G02260	AT3G51895			AT5G51670	AT3G50770	AT3G44290
AT5G37970	AT3G53010	AT2G47780	AT4G28240			AT4G02100	AT3G16770	AT3G14360				AT5G02540	AT3G52155			AT5G51790	AT3G50890	AT3G44510
AT5G38710	AT3G53040	AT3G01220	AT4G28520			AT4G02290	AT3G16850	AT3G14370				AT5G02550	AT3G52450			AT5G52900	AT3G50900	AT3G45770
AT5G39020	AT3G53200	AT3G01516	AT4G28900			AT4G03010	AT3G17050	AT3G14880				AT5G02580	AT3G53010			AT5G53250	AT3G51410	AT3G46280
AT5G39240	AT3G53210	AT3G01520	AT4G29190			AT4G04972	AT3G17100	AT3G15115				AT5G02750	AT3G53040			AT5G53660	AT3G51600	AT3G47210
AT5G39760	AT3G53800	AT3G01570	AT4G29690			AT4G07825	AT3G17520	AT3G15260				AT5G03560	AT3G53200			AT5G53830	AT3G51895	AT3G47220
AT5G39860	AT3G53990	AT3G02170	AT4G29700			AT4G09160	AT3G17580	AT3G15280				AT5G03720	AT3G53230			AT5G53980	AT3G53010	AT3G47340
AT5G39865	AT3G54030	AT3G02230	AT4G30170			AT4G09480	AT3G18010	AT3G15290				AT5G03960	AT3G54030			AT5G54190	AT3G53040	AT3G47360
AT5G39890	AT3G54510	AT3G02240	AT4G30290			AT4G09530	AT3G18200	AT3G15540				AT5G04010	AT3G54500			AT5G54200	AT3G53200	AT3G48260
AT5G40590	AT3G54770	AT3G02770	AT4G31380			AT4G09600	AT3G18530	AT3G15670				AT5G04120	AT3G54510			AT5G54490	AT3G54000	AT3G48460
AT5G41080	AT3G54830	AT3G02990	AT4G31510			AT4G09610	AT3G18535	AT3G16120				AT5G04500	AT3G54580			AT5G54585	AT3G54260	AT3G48560
AT5G41761	AT3G54920	AT3G03180	AT4G31830			AT4G09890	AT3G18570	AT3G16240				AT5G04770	AT3G54590			AT5G56540	AT3G54510	AT3G48580
AT5G42900	AT3G55720	AT3G03620	AT4G32280			AT4G10020	AT3G18773	AT3G16490				AT5G05320	AT3G54770			AT5G56550	AT3G54770	AT3G48680
AT5G42930	AT3G55940	AT3G03820	AT4G32350			AT4G10150	AT3G19920	AT3G16500				AT5G06370	AT3G54830			AT5G56747	AT3G54830	AT3G48940
AT5G43290	AT3G55950	AT3G03830	AT4G32460			AT4G10240	AT3G19960	AT3G16850				AT5G06740	AT3G54920			AT5G57240	AT3G54920	AT3G48980
AT5G43520	AT3G56350	AT3G03840	AT4G32500			AT4G10560	AT3G20340	AT3G17050				AT5G06760	AT3G54940			AT5G57670	AT3G55720	AT3G49620
AT5G43540	AT3G56800	AT3G03850	AT4G33120			AT4G10840	AT3G20660	AT3G17100				AT5G07010	AT3G55720			AT5G57760	AT3G55940	AT3G49970
AT5G43700	AT3G57140	AT3G04860	AT4G33467			AT4G10890	AT3G21330	AT3G17120				AT5G07030	AT3G55940			AT5G59040	AT3G55950	AT3G50130
AT5G44020	AT3G58060	AT3G05020	AT4G33980			AT4G11040	AT3G21370	AT3G17520				AT5G07200	AT3G55950			AT5G59080	AT3G56000	AT3G50280
AT5G44260	AT3G58120	AT3G05150	AT4G34770			AT4G11050	AT3G22490	AT3G17580				AT5G07330	AT3G56230			AT5G59570	AT3G56400	AT3G50330
AT5G44440	AT3G58620	AT3G05155	AT4G35070			AT4G11610	AT3G22500	AT3G18010				AT5G09540	AT3G56350			AT5G59930	AT3G56480	AT3G50770
AT5G44460	AT3G58850	AT3G05260	AT4G35470			AT4G12290	AT3G22640	AT3G18200				AT5G10430	AT3G56880			AT5G60680	AT3G56800	AT3G50900
AT5G44680	AT3G59350	AT3G05490	AT4G35720			AT4G12510	AT3G22740	AT3G18535				AT5G12030	AT3G57510			AT5G61440	AT3G57480	AT3G50980
AT5G45210	AT3G59370	AT3G05890	AT4G35770			AT4G12520	AT3G23150	AT3G18710				AT5G12250	AT3G58120			AT5G61570	AT3G57510	AT3G51410
AT5G46950	AT3G59440	AT3G05900	AT4G36010			AT4G12690	AT3G23250	AT3G18773				AT5G12940	AT3G58200			AT5G61590	AT3G58120	AT3G51810
AT5G47240	AT3G59890	AT3G05920	AT4G36110			AT4G13210	AT3G23255	AT3G18960				AT5G13100	AT3G58270			AT5G62170	AT3G58620	AT3G51880
AT5G47370	AT3G59900	AT3G06455	AT4G36600			AT4G13310	AT3G23260	AT3G19680				AT5G13870	AT3G58450			AT5G62280	AT3G58850	AT3G51895
AT5G48250	AT3G60140	AT3G06770	AT4G36700			AT4G13395	AT3G23490	AT3G19920				AT5G14360	AT3G58850			AT5G62340	AT3G59350	AT3G53010
AT5G48890	AT3G60390	AT3G07010	AT4G36850			AT4G14040	AT3G23800	AT3G19960				AT5G14470	AT3G59370			AT5G63140	AT3G59370	AT3G53040
AT5G50175	AT3G60530	AT3G07460	AT4G37390			AT4G14130	AT3G23870	AT3G20130				AT5G14530	AT3G59710			AT5G63160	AT3G59900	AT3G53200
AT5G50335	AT3G60630	AT3G07990	AT4G37580			AT4G14270	AT3G23880	AT3G20660				AT5G14740	AT3G59900			AT5G63650	AT3G60140	AT3G54000
AT5G50915	AT3G60650	AT3G08030	AT4G37740			AT4G14640	AT3G24210	AT3G21090				AT5G14920	AT3G60530			AT5G64300	AT3G60220	AT3G54020
AT5G51210	AT3G61640	AT3G08860	AT4G37770			AT4G15530	AT3G24300	AT3G21330				AT5G15150	AT3G60650			AT5G64640	AT3G60300	AT3G54030
AT5G51790	AT3G61680	AT3G09300	AT4G37890			AT4G16442	AT3G24450	AT3G21370				AT5G15265	AT3G61490			AT5G65800	AT3G60530	AT3G54510
AT5G51810	AT3G61830	AT3G10190	AT4G38400			AT4G16500	AT3G24650	AT3G22231				AT5G15350	AT3G61640			AT5G66260	AT3G60650	AT3G54770
AT5G52900	AT3G62090	AT3G10290	AT4G38440			AT4G16515	AT3G25290	AT3G22500				AT5G15830	AT3G61680			AT5G66330	AT3G61640	AT3G54830
AT5G53250	AT3G62570	AT3G10985	AT4G38470			AT4G16780	AT3G25717	AT3G22540				AT5G16170	AT3G61830			AT5G66590	AT3G61680	AT3G54940
AT5G53660	AT3G63088	AT3G12610	AT4G38580			AT4G17460	AT3G25730	AT3G22640				AT5G16360	AT3G61930			AT5G66650	AT3G61830	AT3G55460
AT5G53830	AT3G63350	AT3G12710	AT4G38825			AT4G17615	AT3G25930	AT3G22740				AT5G16460	AT3G62090			AT5G67020	AT3G61930	AT3G55720
AT5G53980	AT3G63430	AT3G12920	AT4G38850			AT4G18280	AT3G26770	AT3G23090				AT5G16590	AT3G62290			AT5G67390	AT3G62570	AT3G55940
AT5G53990	AT3G63470	AT3G12960	AT4G38860			AT4G18380	AT3G26780	AT3G23150				AT5G17430	AT3G62680				AT3G62820	AT3G55950
AT5G54030	AT4G01000	AT3G13520	AT4G39675			AT4G18680	AT3G27500	AT3G23255				AT5G17850	AT3G62690				AT3G62920	AT3G56230
AT5G54145	AT4G01140	AT3G13720	AT5G01210			AT4G18690	AT3G27660	AT3G23260				AT5G18010	AT3G63350				AT3G63350	AT3G56350
AT5G54490	AT4G01200	AT3G14260	AT5G01330			AT4G18760	AT3G27870	AT3G23870				AT5G18030	AT3G63430				AT3G63430	AT3G56400
AT5G54585	AT4G01250	AT3G14360	AT5G01610			AT4G18920	AT3G28180	AT3G23930				AT5G18050	AT3G63470				AT3G63470	AT3G56800
AT5G56550	AT4G01335	AT3G14370	AT5G01670			AT4G19120	AT3G28340	AT3G24020				AT5G18060	AT4G01000				AT4G00780	AT3G56880
AT5G57220	AT4G01410	AT3G14880	AT5G01790			AT4G19390	AT3G28740	AT3G24210				AT5G18450	AT4G01140				AT4G01140	AT3G57510
AT5G57340	AT4G01950	AT3G15115	AT5G02020			AT4G19840	AT3G28857	AT3G24450				AT5G19110	AT4G01200				AT4G01200	AT3G57590
AT5G57670	AT4G01970	AT3G15260	AT5G02190			AT4G20070	AT3G29180	AT3G24463				AT5G19120	AT4G01250				AT4G01250	AT3G58120
AT5G57760	AT4G02100	AT3G15290	AT5G02200			AT4G20260	AT3G29370	AT3G24650				AT5G20410	AT4G01335				AT4G01335	AT3G58200
AT5G57887	AT4G02290	AT3G15450	AT5G02260			AT4G21020	AT3G29410	AT3G24715				AT5G20420	AT4G01410				AT4G01410	AT3G58450
AT5G58600	AT4G03010	AT3G15510	AT5G02540			AT4G21200	AT3G29575	AT3G25290				AT5G22290	AT4G01510				AT4G01510	AT3G58620
AT5G59010	AT4G04972	AT3G15540	AT5G02550			AT4G21745	AT3G29970	AT3G25730				AT5G22470	AT4G01700				AT4G01850	AT3G58850
AT5G59080	AT4G07825	AT3G15630	AT5G02580			AT4G21830	AT3G42800	AT3G25870				AT5G22500	AT4G01850				AT4G01950	AT3G59370
AT5G59930	AT4G09160	AT3G15670	AT5G02750			AT4G21850	AT3G43270	AT3G25900				AT5G22580	AT4G01970				AT4G02100	AT3G59710
AT5G60680	AT4G09460	AT3G16240	AT5G03150			AT4G22490	AT3G43430	AT3G26770				AT5G23380	AT4G02270				AT4G02290	AT3G59900
AT5G61440	AT4G09480	AT3G16490	AT5G03355			AT4G22780	AT3G43850	AT3G26780				AT5G23530	AT4G02280				AT4G02690	AT3G60140
AT5G61570	AT4G09530	AT3G16500	AT5G03560			AT4G22810	AT3G44290	AT3G27120				AT5G23750	AT4G02290				AT4G03010	AT3G60300
AT5G61590	AT4G09600	AT3G16640	AT5G03640			AT4G23030	AT3G44510	AT3G27500				AT5G23790	AT4G02690				AT4G04925	AT3G60530
AT5G62170	AT4G09610	AT3G16720	AT5G03795			AT4G23560	AT3G45770	AT3G27660				AT5G24580	AT4G03010				AT4G04972	AT3G60650
AT5G62280	AT4G09890	AT3G16770	AT5G03890			AT4G23590	AT3G46230	AT3G27870				AT5G24920	AT4G03200				AT4G07820	AT3G61490
AT5G62865	AT4G10020	AT3G16850	AT5G04010			AT4G23700	AT3G46600	AT3G28180				AT5G25180	AT4G04810				AT4G07950	AT3G61680
AT5G63140	AT4G10150	AT3G17050	AT5G04190			AT4G23870	AT3G47200	AT3G28340				AT5G25190	AT4G05170				AT4G08950	AT3G61830
AT5G63160	AT4G10560	AT3G17100	AT5G04500			AT4G24150	AT3G47210	AT3G28740				AT5G25475	AT4G06746				AT4G09160	AT3G62090
AT5G63650	AT4G10840	AT3G17520	AT5G05090			AT4G24180	AT3G47220	AT3G28857				AT5G26960	AT4G07950				AT4G09460	AT3G62570
AT5G63660	AT4G11040	AT3G17580	AT5G05130			AT4G24275	AT3G47340	AT3G29180				AT5G27220	AT4G08400				AT4G09480	AT3G63350
AT5G64410	AT4G11050	AT3G18010	AT5G05180			AT4G25160	AT3G48240	AT3G29360				AT5G28145	AT4G08950				AT4G09530	AT3G63430
AT5G65207	AT4G11310	AT3G18200	AT5G05320			AT4G25260	AT3G48260	AT3G29370				AT5G28300	AT4G09030				AT4G09610	AT3G63470
AT5G65800	AT4G11610	AT3G18535	AT5G05880			AT4G25280	AT3G48270	AT3G29410				AT5G35525	AT4G09530				AT4G09890	AT4G01000
AT5G66260	AT4G12290	AT3G18570	AT5G06370			AT4G25390	AT3G48390	AT3G29575				AT5G35660	AT4G09600				AT4G10020	AT4G01026
AT5G66330	AT4G12510	AT3G18773	AT5G06400			AT4G25420	AT3G48940	AT3G42800				AT5G37950	AT4G09610				AT4G10150	AT4G01140
AT5G66490	AT4G12520	AT3G19390	AT5G06570			AT4G25580	AT3G49360	AT3G43270				AT5G37970	AT4G10020				AT4G10240	AT4G01200
AT5G66590	AT4G12690	AT3G19920	AT5G06760			AT4G26320	AT3G49601	AT3G44290				AT5G38710	AT4G10150				AT4G10560	AT4G01250
AT5G66650	AT4G13210	AT3G19960	AT5G06930			AT4G26400	AT3G49620	AT3G44510				AT5G38860	AT4G10160				AT4G10840	AT4G01335
AT5G66985	AT4G13310	AT3G20130	AT5G07010			AT4G26466	AT3G49700	AT3G45150				AT5G38940	AT4G10560				AT4G11050	AT4G01410
AT5G67020	AT4G13395	AT3G20340	AT5G07030			AT4G26690	AT3G49845	AT3G45770				AT5G39240	AT4G11040				AT4G11290	AT4G01850
AT5G67390	AT4G14040	AT3G20470	AT5G07110			AT4G26740	AT3G49930	AT3G45780				AT5G39320	AT4G11050				AT4G11610	AT4G01950
	AT4G14130	AT3G20660	AT5G07200			AT4G27150	AT3G49970	AT3G45960				AT5G39720	AT4G11290				AT4G11655	AT4G01970
	AT4G14270	AT3G21330	AT5G07330			AT4G27160	AT3G50120	AT3G46230				AT5G39860	AT4G11310				AT4G11820	AT4G02100
	AT4G14465	AT3G21370	AT5G07820			AT4G27260	AT3G50130	AT3G47210				AT5G40420	AT4G11547				AT4G11910	AT4G02290
	AT4G14560	AT3G22490	AT5G09970			AT4G27440	AT3G50140	AT3G47220				AT5G40730	AT4G11610				AT4G12510	AT4G02330
	AT4G14640	AT3G22500	AT5G10430			AT4G27460	AT3G50260	AT3G47340				AT5G41270	AT4G11910				AT4G12520	AT4G02430
	AT4G14960	AT3G22640	AT5G11000			AT4G28040	AT3G50280	AT3G48240				AT5G41761	AT4G12130				AT4G12690	AT4G02690
	AT4G15160	AT3G22740	AT5G11540			AT4G28650	AT3G50330	AT3G48260				AT5G42820	AT4G12290				AT4G13210	AT4G03010
	AT4G15910	AT3G23030	AT5G12030			AT4G28900	AT3G50890	AT3G48270				AT5G42930	AT4G12400				AT4G13310	AT4G03200
	AT4G16442	AT3G23050	AT5G12250			AT4G29140	AT3G50900	AT3G48390				AT5G43290	AT4G12510				AT4G13395	AT4G04810
	AT4G16500	AT3G23090	AT5G14360			AT4G29190	AT3G50980	AT3G48460				AT5G43520	AT4G12520				AT4G13710	AT4G05170
	AT4G16515	AT3G23150	AT5G14530			AT4G29690	AT3G51410	AT3G48580				AT5G44260	AT4G12680				AT4G13790	AT4G07950
	AT4G16780	AT3G23190	AT5G15150			AT4G30170	AT3G51810	AT3G48940				AT5G44310	AT4G12730				AT4G14040	AT4G08950
	AT4G17460	AT3G23250	AT5G15265			AT4G30290	AT3G51880	AT3G49220				AT5G44440	AT4G13180				AT4G14130	AT4G09480
	AT4G17615	AT3G23490	AT5G15290			AT4G30410	AT3G51895	AT3G49620				AT5G44460	AT4G13210				AT4G14270	AT4G09530
	AT4G17730	AT3G23760	AT5G15580			AT4G30650	AT3G52450	AT3G49700				AT5G45210	AT4G13340				AT4G14640	AT4G09600
	AT4G18280	AT3G23800	AT5G15830			AT4G31380	AT3G52460	AT3G49820				AT5G45310	AT4G13390				AT4G14960	AT4G09610
	AT4G18380	AT3G23870	AT5G16170			AT4G31510	AT3G53010	AT3G49845				AT5G45690	AT4G13395				AT4G15910	AT4G10020
	AT4G18510	AT3G23880	AT5G16460			AT4G31610	AT3G53040	AT3G49970				AT5G46900	AT4G13510				AT4G16442	AT4G10150
	AT4G18680	AT3G24210	AT5G17430			AT4G31830	AT3G53150	AT3G50120				AT5G47110	AT4G13540				AT4G16500	AT4G10160
	AT4G18690	AT3G24450	AT5G17550			AT4G32280	AT3G53200	AT3G50130				AT5G47240	AT4G13790				AT4G16515	AT4G10560
	AT4G18760	AT3G24715	AT5G17850			AT4G32460	AT3G53210	AT3G50140				AT5G47810	AT4G13990				AT4G16780	AT4G11050
	AT4G18920	AT3G25290	AT5G17860			AT4G32500	AT3G54000	AT3G50280				AT5G48430	AT4G14130				AT4G17350	AT4G11190
	AT4G19120	AT3G25717	AT5G17900			AT4G32890	AT3G54030	AT3G50330				AT5G48450	AT4G14465				AT4G17460	AT4G11290
	AT4G19390	AT3G25730	AT5G18010			AT4G33120	AT3G54510	AT3G50770				AT5G48890	AT4G14690				AT4G17615	AT4G11310
	AT4G20070	AT3G25930	AT5G18030			AT4G33467	AT3G54770	AT3G50890				AT5G50175	AT4G15160				AT4G18280	AT4G11610
	AT4G20260	AT3G26500	AT5G18050			AT4G33790	AT3G54830	AT3G50900				AT5G50335	AT4G15396				AT4G18510	AT4G11820
	AT4G20890	AT3G26510	AT5G18060			AT4G33980	AT3G54920	AT3G50980				AT5G50360	AT4G15490				AT4G18760	AT4G11910
	AT4G21200	AT3G26770	AT5G18080			AT4G34030	AT3G54940	AT3G51810				AT5G50770	AT4G15780				AT4G18920	AT4G12290
	AT4G21745	AT3G26780	AT5G18450			AT4G34420	AT3G55720	AT3G51860				AT5G51060	AT4G16160				AT4G18970	AT4G12400
	AT4G21830	AT3G27500	AT5G19110			AT4G34760	AT3G55940	AT3G51880				AT5G51210	AT4G16442				AT4G19120	AT4G12510
	AT4G21850	AT3G27660	AT5G19120			AT4G34770	AT3G55950	AT3G51895				AT5G51760	AT4G16500				AT4G20260	AT4G12520
	AT4G22190	AT3G28180	AT5G20410			AT4G34970	AT3G56230	AT3G52460				AT5G53220	AT4G16515				AT4G21200	AT4G12680
	AT4G22490	AT3G28200	AT5G20420			AT4G35070	AT3G56350	AT3G53010				AT5G53250	AT4G16563				AT4G21570	AT4G13210
	AT4G22780	AT3G28340	AT5G20820			AT4G35470	AT3G56400	AT3G53040				AT5G53660	AT4G16670				AT4G21745	AT4G13310
	AT4G22810	AT3G28740	AT5G21020			AT4G35720	AT3G56480	AT3G53200				AT5G53830	AT4G16690				AT4G21830	AT4G13395
	AT4G23030	AT3G28850	AT5G21050			AT4G35770	AT3G56800	AT3G54030				AT5G53895	AT4G16780				AT4G21850	AT4G13790
	AT4G23060	AT3G28857	AT5G22290			AT4G36010	AT3G56880	AT3G54510				AT5G53980	AT4G17490				AT4G22235	AT4G14130
	AT4G23440	AT3G28910	AT5G22310			AT4G36110	AT3G57120	AT3G54770				AT5G54070	AT4G18160				AT4G22250	AT4G14290
	AT4G23590	AT3G29180	AT5G22470			AT4G36700	AT3G57510	AT3G54830				AT5G54190	AT4G18280				AT4G22490	AT4G14385
	AT4G23700	AT3G29370	AT5G22500			AT4G36790	AT3G58120	AT3G54940				AT5G54200	AT4G18650				AT4G22780	AT4G14640
	AT4G23870	AT3G29410	AT5G22580			AT4G36850	AT3G58200	AT3G55290				AT5G54520	AT4G18670				AT4G22810	AT4G14960
	AT4G24110	AT3G29575	AT5G22740			AT4G37580	AT3G58450	AT3G55720				AT5G54740	AT4G18690				AT4G23030	AT4G15396
	AT4G24150	AT3G29970	AT5G23350			AT4G37740	AT3G58850	AT3G55940				AT5G55135	AT4G18760				AT4G23060	AT4G15780
	AT4G24275	AT3G42800	AT5G23360			AT4G37770	AT3G59010	AT3G55950				AT5G56100	AT4G18920				AT4G23400	AT4G16442
	AT4G25160	AT3G43270	AT5G23460			AT4G37870	AT3G59350	AT3G56230				AT5G56540	AT4G18970				AT4G23560	AT4G16500
	AT4G25260	AT3G43430	AT5G23790			AT4G37890	AT3G59370	AT3G56350				AT5G57240	AT4G19120				AT4G23590	AT4G16515
	AT4G25280	AT3G43850	AT5G23860			AT4G38400	AT3G59900	AT3G56400				AT5G57550	AT4G19390				AT4G23700	AT4G16670
	AT4G25390	AT3G44290	AT5G23870			AT4G38440	AT3G60140	AT3G56480				AT5G57670	AT4G19680				AT4G23870	AT4G16780
	AT4G25420	AT3G44510	AT5G24580			AT4G38470	AT3G60300	AT3G56800				AT5G57760	AT4G20170				AT4G24275	AT4G17615
	AT4G25580	AT3G45150	AT5G24910			AT4G38580	AT3G60650	AT3G57510				AT5G57790	AT4G21020				AT4G25200	AT4G17730
	AT4G26320	AT3G45730	AT5G24920			AT4G38825	AT3G61640	AT3G58060				AT5G58660	AT4G21200				AT4G25260	AT4G18280
	AT4G26400	AT3G45770	AT5G25110			AT4G38850	AT3G61680	AT3G58120				AT5G59010	AT4G21350				AT4G25280	AT4G18680
	AT4G26690	AT3G45780	AT5G25190			AT4G38860	AT3G61830	AT3G58200				AT5G59040	AT4G21570				AT4G25390	AT4G18690
	AT4G26740	AT3G46600	AT5G25350			AT4G39390	AT3G61930	AT3G58450				AT5G59170	AT4G21590				AT4G25420	AT4G18760
	AT4G27150	AT3G46830	AT5G26960			AT4G39640	AT3G62090	AT3G58850				AT5G59340	AT4G21830				AT4G25580	AT4G18920
	AT4G27260	AT3G47200	AT5G27220			AT4G39660	AT3G62570	AT3G59010				AT5G59570	AT4G21850				AT4G25810	AT4G18970
	AT4G27440	AT3G47210	AT5G28145			AT4G39840	AT3G62920	AT3G59350				AT5G59930	AT4G22010				AT4G26320	AT4G19120
	AT4G27460	AT3G47220	AT5G28300			AT5G01300	AT3G63350	AT3G59370				AT5G60660	AT4G22070				AT4G26400	AT4G19900
	AT4G27530	AT3G47340	AT5G30500			AT5G01330	AT3G63380	AT3G59900				AT5G60760	AT4G22235				AT4G26690	AT4G21020
	AT4G28040	AT3G48260	AT5G35660			AT5G01670	AT3G63430	AT3G60140				AT5G62170	AT4G22460				AT4G26990	AT4G21200
	AT4G28050	AT3G48270	AT5G37950			AT5G02020	AT3G63470	AT3G60650				AT5G62280	AT4G22490				AT4G27260	AT4G21326
	AT4G28240	AT3G48390	AT5G38710			AT5G02190	AT4G00238	AT3G61490				AT5G62800	AT4G22550				AT4G27280	AT4G21570
	AT4G28650	AT3G48940	AT5G38780			AT5G02200	AT4G01000	AT3G61640				AT5G63350	AT4G23060				AT4G27440	AT4G21590
	AT4G28900	AT3G48980	AT5G38860			AT5G02260	AT4G01010	AT3G61680				AT5G63650	AT4G23560				AT4G27460	AT4G21745
	AT4G29140	AT3G49350	AT5G39240			AT5G02540	AT4G01140	AT3G61830				AT5G63810	AT4G23690				AT4G27990	AT4G21830
	AT4G29190	AT3G49620	AT5G39320			AT5G02550	AT4G01200	AT3G62090				AT5G64210	AT4G23700				AT4G28040	AT4G21850
	AT4G29270	AT3G49700	AT5G39720			AT5G02580	AT4G01250	AT3G62570				AT5G64300	AT4G24150				AT4G28050	AT4G22010
	AT4G29690	AT3G49930	AT5G39860			AT5G03355	AT4G01335	AT3G63350				AT5G65165	AT4G24220				AT4G28900	AT4G22235
	AT4G30060	AT3G49970	AT5G39865			AT5G03720	AT4G01410	AT3G63430				AT5G65550	AT4G25140				AT4G29140	AT4G22460
	AT4G30170	AT3G50120	AT5G40420			AT5G03770	AT4G01850	AT3G63470				AT5G65800	AT4G25200				AT4G29190	AT4G22490
	AT4G30190	AT3G50130	AT5G40450			AT5G04190	AT4G01950	AT4G00238				AT5G66400	AT4G25220				AT4G29310	AT4G22810
	AT4G30290	AT3G50140	AT5G40590			AT5G04270	AT4G01970	AT4G01000				AT5G66580	AT4G25250				AT4G29690	AT4G23030
	AT4G30410	AT3G50280	AT5G40720			AT5G04770	AT4G02280	AT4G01140				AT5G66590	AT4G25260				AT4G29735	AT4G23060
	AT4G30650	AT3G50330	AT5G41080			AT5G05180	AT4G02290	AT4G01200				AT5G66650	AT4G25390				AT4G30060	AT4G23400
	AT4G31380	AT3G50890	AT5G41761			AT5G05320	AT4G02690	AT4G01335				AT5G66690	AT4G25580				AT4G30170	AT4G23560
	AT4G31510	AT3G50900	AT5G42820			AT5G06400	AT4G03200	AT4G01410				AT5G67020	AT4G26120				AT4G30180	AT4G23590
	AT4G31830	AT3G50980	AT5G42860			AT5G06570	AT4G04745	AT4G01510				AT5G67390	AT4G26320				AT4G30280	AT4G23700
	AT4G32280	AT3G51410	AT5G42930			AT5G06690	AT4G04810	AT4G01850					AT4G26400				AT4G30290	AT4G23870
	AT4G32460	AT3G51810	AT5G42950			AT5G06870	AT4G04972	AT4G01950					AT4G26466				AT4G30410	AT4G24080
	AT4G32480	AT3G51880	AT5G43290			AT5G06930	AT4G05200	AT4G01970					AT4G26690				AT4G30500	AT4G24275
	AT4G32890	AT3G51895	AT5G43520			AT5G07010	AT4G06746	AT4G02090					AT4G26700				AT4G31380	AT4G25140
	AT4G33120	AT3G52450	AT5G43700			AT5G07030	AT4G07820	AT4G02100					AT4G26740				AT4G31510	AT4G25200
	AT4G33467	AT3G52460	AT5G44260			AT5G07200	AT4G07825	AT4G02280					AT4G26940				AT4G32280	AT4G25250
	AT4G33980	AT3G53010	AT5G44280			AT5G07330	AT4G08950	AT4G02290					AT4G26990				AT4G32460	AT4G25260
	AT4G34419	AT3G53040	AT5G44310			AT5G09300	AT4G09160	AT4G02690					AT4G27150				AT4G32500	AT4G25280
	AT4G34420	AT3G53200	AT5G44440			AT5G09970	AT4G09480	AT4G02700					AT4G27160				AT4G32890	AT4G25390
	AT4G34760	AT3G53210	AT5G44460			AT5G10430	AT4G09530	AT4G03200					AT4G27170				AT4G33120	AT4G25420
	AT4G34770	AT3G53990	AT5G44670			AT5G11000	AT4G09600	AT4G04810					AT4G27310				AT4G33130	AT4G25580
	AT4G34810	AT3G54000	AT5G45210			AT5G11540	AT4G09890	AT4G05020					AT4G27440				AT4G33467	AT4G26320
	AT4G34970	AT3G54030	AT5G45310			AT5G12250	AT4G10020	AT4G05170					AT4G27460				AT4G34030	AT4G26400
	AT4G35070	AT3G54510	AT5G45690			AT5G12440	AT4G10150	AT4G06746					AT4G27530				AT4G34420	AT4G26690
	AT4G35100	AT3G54770	AT5G45720			AT5G12940	AT4G10560	AT4G08950					AT4G27990				AT4G34530	AT4G26740
	AT4G35190	AT3G54830	AT5G46050			AT5G13710	AT4G10840	AT4G09480					AT4G28390				AT4G34760	AT4G26940
	AT4G35470	AT3G54920	AT5G46640			AT5G13820	AT4G11040	AT4G09530					AT4G28410				AT4G34770	AT4G27150
	AT4G35720	AT3G54940	AT5G46840			AT5G13870	AT4G11050	AT4G09600					AT4G28520				AT4G34800	AT4G27160
	AT4G35770	AT3G55720	AT5G46900			AT5G14360	AT4G11190	AT4G09610					AT4G28650				AT4G34810	AT4G27440
	AT4G36010	AT3G55940	AT5G46950			AT5G14470	AT4G11290	AT4G09890					AT4G28850				AT4G35070	AT4G27460
	AT4G36110	AT3G55950	AT5G47240			AT5G14920	AT4G11310	AT4G10020					AT4G29140				AT4G35100	AT4G27530
	AT4G36410	AT3G56230	AT5G47370			AT5G15150	AT4G11610	AT4G10150					AT4G29190				AT4G35190	AT4G27900
	AT4G36700	AT3G56350	AT5G47810			AT5G15180	AT4G11820	AT4G10240					AT4G29270				AT4G35470	AT4G27990
	AT4G36780	AT3G56400	AT5G48160			AT5G15265	AT4G11910	AT4G10560					AT4G29690				AT4G35720	AT4G28050
	AT4G36790	AT3G56480	AT5G48430			AT5G15580	AT4G12290	AT4G10840					AT4G29840				AT4G35770	AT4G28390
	AT4G36850	AT3G56800	AT5G48890			AT5G15830	AT4G12510	AT4G11040					AT4G30060				AT4G35840	AT4G28520
	AT4G37390	AT3G56880	AT5G49645			AT5G16110	AT4G12520	AT4G11050					AT4G30140				AT4G36110	AT4G28650
	AT4G37580	AT3G57510	AT5G49800			AT5G16170	AT4G12680	AT4G11190					AT4G30170				AT4G36410	AT4G28830
	AT4G37740	AT3G58120	AT5G50170			AT5G16590	AT4G12690	AT4G11290					AT4G30180				AT4G36700	AT4G28900
	AT4G37870	AT3G58200	AT5G50175			AT5G17430	AT4G12730	AT4G11310					AT4G30280				AT4G37580	AT4G29140
	AT4G37890	AT3G58450	AT5G50360			AT5G17850	AT4G13210	AT4G11610					AT4G30290				AT4G37740	AT4G29190
	AT4G38400	AT3G58620	AT5G50770			AT5G17860	AT4G13310	AT4G11820					AT4G31270				AT4G37870	AT4G29270
	AT4G38440	AT3G58850	AT5G50915			AT5G18010	AT4G13790	AT4G11910					AT4G31290				AT4G37890	AT4G29690
	AT4G38470	AT3G59010	AT5G51060			AT5G18030	AT4G14130	AT4G12130					AT4G31430				AT4G38400	AT4G30060
	AT4G38580	AT3G59350	AT5G51210			AT5G18050	AT4G14145	AT4G12290					AT4G31510				AT4G38470	AT4G30140
	AT4G38825	AT3G59370	AT5G51670			AT5G18060	AT4G14465	AT4G12510					AT4G31830				AT4G38580	AT4G30170
	AT4G38850	AT3G59900	AT5G51790			AT5G18080	AT4G14640	AT4G12520					AT4G32280				AT4G38825	AT4G30180
	AT4G38860	AT3G60140	AT5G51810			AT5G18170	AT4G14960	AT4G12680					AT4G32460				AT4G38850	AT4G30280
	AT4G39400	AT3G60300	AT5G52900			AT5G18600	AT4G15396	AT4G12690					AT4G32500				AT4G38860	AT4G30290
	AT4G39640	AT3G60450	AT5G53220			AT5G19110	AT4G15490	AT4G12730					AT4G32770				AT4G39640	AT4G30410
	AT4G39660	AT3G60530	AT5G53250			AT5G19120	AT4G15780	AT4G13180					AT4G33120				AT4G39660	AT4G31100
	AT4G39675	AT3G60650	AT5G53660			AT5G19230	AT4G15910	AT4G13210					AT4G33790				AT4G39675	AT4G31290
	AT4G39840	AT3G61640	AT5G53830			AT5G19520	AT4G16160	AT4G13580					AT4G34530				AT4G39840	AT4G31380
	AT5G01210	AT3G61680	AT5G53980			AT5G20250	AT4G16442	AT4G13620					AT4G34770				AT5G01210	AT4G31430
	AT5G01300	AT3G61830	AT5G53990			AT5G20410	AT4G16500	AT4G14130					AT4G34860				AT5G01330	AT4G31510
	AT5G01330	AT3G61930	AT5G54000			AT5G20420	AT4G16515	AT4G14290					AT4G35070				AT5G02020	AT4G31610
	AT5G01670	AT3G62090	AT5G54030			AT5G20710	AT4G16670	AT4G14465					AT4G35680				AT5G02090	AT4G31830
	AT5G02020	AT3G62570	AT5G54190			AT5G20950	AT4G16780	AT4G14640					AT4G35720				AT5G02190	AT4G32280
	AT5G02190	AT3G62920	AT5G54200			AT5G22290	AT4G17170	AT4G14750					AT4G35770				AT5G02200	AT4G32460
	AT5G02200	AT3G63350	AT5G54520			AT5G22310	AT4G17220	AT4G15396					AT4G35940				AT5G02260	AT4G32910
	AT5G02260	AT3G63430	AT5G54740			AT5G22470	AT4G17615	AT4G15490					AT4G36010				AT5G02420	AT4G33120
	AT5G02540	AT3G63470	AT5G55135			AT5G22500	AT4G17730	AT4G15780					AT4G36110				AT5G02540	AT4G33130
	AT5G02550	AT4G01000	AT5G55240			AT5G22740	AT4G18280	AT4G16160					AT4G36600				AT5G02550	AT4G33467
	AT5G02580	AT4G01010	AT5G55470			AT5G22880	AT4G18510	AT4G16442					AT4G36700				AT5G02580	AT4G33790
	AT5G03150	AT4G01140	AT5G56550			AT5G22920	AT4G18680	AT4G16500					AT4G36910				AT5G03355	AT4G34530
	AT5G03355	AT4G01200	AT5G57000			AT5G23350	AT4G18690	AT4G16515					AT4G37400				AT5G03720	AT4G34770
	AT5G03640	AT4G01250	AT5G57480			AT5G23380	AT4G18760	AT4G16670					AT4G37580				AT5G03860	AT4G34860
	AT5G03860	AT4G01335	AT5G57550			AT5G23575	AT4G18920	AT4G16780					AT4G37740				AT5G04010	AT4G35070
	AT5G03890	AT4G01410	AT5G57670			AT5G23660	AT4G18970	AT4G17170					AT4G37770				AT5G04190	AT4G35100
	AT5G04010	AT4G01850	AT5G57760			AT5G23790	AT4G19120	AT4G17220					AT4G38340				AT5G04770	AT4G35720
	AT5G04190	AT4G01950	AT5G57790			AT5G23860	AT4G19390	AT4G17280					AT4G38400				AT5G05090	AT4G35770
	AT5G04770	AT4G01970	AT5G58660			AT5G23870	AT4G20070	AT4G17350					AT4G38440				AT5G05550	AT4G36010
	AT5G05090	AT4G02075	AT5G59010			AT5G24100	AT4G20170	AT4G17460					AT4G38580				AT5G06400	AT4G36110
	AT5G05180	AT4G02100	AT5G59080			AT5G24490	AT4G20260	AT4G17615					AT4G38825				AT5G06570	AT4G36600
	AT5G05320	AT4G02290	AT5G59170			AT5G24580	AT4G21020	AT4G17730					AT4G38860				AT5G06690	AT4G36700
	AT5G05640	AT4G02690	AT5G59340			AT5G24910	AT4G21200	AT4G18280					AT4G39790				AT5G06740	AT4G36910
	AT5G05880	AT4G03200	AT5G59930			AT5G24920	AT4G21326	AT4G18510					AT4G39830				AT5G06870	AT4G37390
	AT5G06400	AT4G04810	AT5G60220			AT5G25180	AT4G21590	AT4G18620					AT4G40090				AT5G07010	AT4G37580
	AT5G06570	AT4G04972	AT5G60660			AT5G25190	AT4G21745	AT4G18650					AT5G01160				AT5G07030	AT4G37740
	AT5G06690	AT4G05200	AT5G60680			AT5G25475	AT4G21830	AT4G18700					AT5G01300				AT5G07110	AT4G37870
	AT5G06870	AT4G06746	AT5G60760			AT5G26570	AT4G21850	AT4G18760					AT5G01330				AT5G07330	AT4G38400
	AT5G06930	AT4G07820	AT5G61440			AT5G26850	AT4G22230	AT4G18920					AT5G01670				AT5G07960	AT4G38440
	AT5G07010	AT4G07825	AT5G61570			AT5G26960	AT4G22235	AT4G18970					AT5G01790				AT5G09540	AT4G38580
	AT5G07030	AT4G08950	AT5G62170			AT5G27220	AT4G22460	AT4G19120					AT5G02020				AT5G09980	AT4G38825
	AT5G07110	AT4G09160	AT5G62280			AT5G27670	AT4G22490	AT4G20170					AT5G02190				AT5G10430	AT4G38850
	AT5G07200	AT4G09460	AT5G62490			AT5G27890	AT4G22810	AT4G20260					AT5G02200				AT5G11000	AT4G38860
	AT5G07330	AT4G09480	AT5G62800			AT5G28080	AT4G23030	AT4G21020					AT5G02260				AT5G11540	AT4G39790
	AT5G09440	AT4G09530	AT5G63030			AT5G28145	AT4G23400	AT4G21200					AT5G02540				AT5G11740	AT4G39840
	AT5G09540	AT4G09600	AT5G63140			AT5G28300	AT4G23560	AT4G21326					AT5G02550				AT5G11970	AT5G01210
	AT5G09970	AT4G09610	AT5G63350			AT5G28770	AT4G23700	AT4G21340					AT5G02580				AT5G12030	AT5G01300
	AT5G10430	AT4G09890	AT5G63650			AT5G28913	AT4G23870	AT4G21570					AT5G02750				AT5G12250	AT5G01330
	AT5G11000	AT4G10020	AT5G64210			AT5G28919	AT4G24110	AT4G21590					AT5G03560				AT5G12940	AT5G01670
	AT5G11540	AT4G10150	AT5G64640			AT5G35660	AT4G24150	AT4G21745					AT5G03640				AT5G13080	AT5G01790
	AT5G12250	AT4G10560	AT5G65165			AT5G37950	AT4G24220	AT4G21830					AT5G03720				AT5G13100	AT5G02020
	AT5G12940	AT4G10840	AT5G65390			AT5G37970	AT4G24275	AT4G21850					AT5G03770				AT5G13710	AT5G02170
	AT5G13100	AT4G11040	AT5G65750			AT5G38110	AT4G25110	AT4G22235					AT5G03795				AT5G13870	AT5G02190
	AT5G13710	AT4G11050	AT5G65800			AT5G38710	AT4G25140	AT4G22460					AT5G03890				AT5G14360	AT5G02200
	AT5G13870	AT4G11190	AT5G66080			AT5G38790	AT4G25250	AT4G22490					AT5G04000				AT5G14470	AT5G02260
	AT5G14360	AT4G11290	AT5G66330			AT5G38860	AT4G25260	AT4G22810					AT5G04120				AT5G14740	AT5G02350
	AT5G14470	AT4G11310	AT5G66580			AT5G39240	AT4G25280	AT4G23030					AT5G04500				AT5G14920	AT5G02540
	AT5G14530	AT4G11547	AT5G66590			AT5G39320	AT4G25390	AT4G23400					AT5G04770				AT5G15050	AT5G02550
	AT5G14780	AT4G11550	AT5G66650			AT5G39720	AT4G25420	AT4G23560					AT5G04970				AT5G15150	AT5G02750
	AT5G14920	AT4G11610	AT5G66780			AT5G39860	AT4G25580	AT4G23690					AT5G05130				AT5G15230	AT5G03140
	AT5G15150	AT4G11820	AT5G67020			AT5G40420	AT4G26120	AT4G23700					AT5G05320				AT5G15265	AT5G03560
	AT5G15180	AT4G11910	AT5G67390			AT5G40450	AT4G26320	AT4G23870					AT5G05550				AT5G15350	AT5G03640
	AT5G15230	AT4G12290				AT5G40780	AT4G26400	AT4G24150					AT5G05600				AT5G15530	AT5G03770
	AT5G15265	AT4G12470				AT5G41080	AT4G26466	AT4G24220					AT5G05880				AT5G15580	AT5G03795
	AT5G15350	AT4G12510				AT5G41761	AT4G26690	AT4G24275					AT5G06200				AT5G15770	AT5G04010
	AT5G15580	AT4G12520				AT5G42420	AT4G26740	AT4G25140					AT5G06370				AT5G15830	AT5G04120
	AT5G15830	AT4G12690				AT5G42900	AT4G26940	AT4G25200					AT5G06630				AT5G16110	AT5G04500
	AT5G16110	AT4G12730				AT5G42930	AT4G27130	AT4G25250					AT5G06640				AT5G16170	AT5G05320
	AT5G16170	AT4G13210				AT5G42950	AT4G27150	AT4G25260					AT5G06720				AT5G16340	AT5G05550
	AT5G16370	AT4G13310				AT5G43290	AT4G27160	AT4G25280					AT5G06740				AT5G16360	AT5G05800
	AT5G16590	AT4G14130				AT5G43700	AT4G27170	AT4G25420					AT5G06760				AT5G16370	AT5G05880
	AT5G17430	AT4G14290				AT5G44020	AT4G27440	AT4G25580					AT5G07010				AT5G16590	AT5G06370
	AT5G17850	AT4G14465				AT5G44260	AT4G27460	AT4G25800					AT5G07030				AT5G17430	AT5G06720
	AT5G17860	AT4G14640				AT5G44310	AT4G27530	AT4G26120					AT5G07110				AT5G17610	AT5G06740
	AT5G18010	AT4G14960				AT5G44340	AT4G27900	AT4G26320					AT5G07200				AT5G17840	AT5G06760
	AT5G18030	AT4G15093				AT5G44440	AT4G27990	AT4G26690					AT5G07330				AT5G17850	AT5G06870
	AT5G18050	AT4G15160				AT5G44460	AT4G28040	AT4G26740					AT5G07480				AT5G18010	AT5G07010
	AT5G18060	AT4G15396				AT5G44680	AT4G28050	AT4G26890					AT5G07720				AT5G18030	AT5G07030
	AT5G18080	AT4G15780				AT5G44920	AT4G28390	AT4G26940					AT5G08230				AT5G18050	AT5G07110
	AT5G18170	AT4G15800				AT5G45210	AT4G28520	AT4G27150					AT5G08670				AT5G18060	AT5G07200
	AT5G18600	AT4G15910				AT5G45310	AT4G28650	AT4G27310					AT5G09540				AT5G18080	AT5G07330
	AT5G19110	AT4G16160				AT5G45690	AT4G28900	AT4G27440					AT5G10180				AT5G18170	AT5G07720
	AT5G19120	AT4G16442				AT5G46240	AT4G29140	AT4G27460					AT5G10430				AT5G18600	AT5G09300
	AT5G19230	AT4G16500				AT5G46640	AT4G29190	AT4G27530					AT5G11540				AT5G19110	AT5G09540
	AT5G19890	AT4G16515				AT5G46840	AT4G29690	AT4G27900					AT5G12030				AT5G19120	AT5G10000
	AT5G20250	AT4G16670				AT5G47110	AT4G29700	AT4G28050					AT5G12120				AT5G19230	AT5G10180
	AT5G20410	AT4G16780				AT5G47240	AT4G29840	AT4G28520					AT5G12250				AT5G19520	AT5G10300
	AT5G20670	AT4G17170				AT5G47370	AT4G30170	AT4G28650					AT5G12940				AT5G19890	AT5G10430
	AT5G20950	AT4G17220				AT5G47490	AT4G30180	AT4G28900					AT5G13150				AT5G20250	AT5G11000
	AT5G21050	AT4G17350				AT5G48110	AT4G30280	AT4G29140					AT5G13430				AT5G20410	AT5G11540
	AT5G21170	AT4G17460				AT5G48410	AT4G30290	AT4G29190					AT5G14330				AT5G20820	AT5G12030
	AT5G22290	AT4G17615				AT5G48450	AT4G30410	AT4G29270					AT5G14340				AT5G20950	AT5G12250
	AT5G22310	AT4G17730				AT5G48460	AT4G30650	AT4G29690					AT5G14360				AT5G21050	AT5G12940
	AT5G22500	AT4G18280				AT5G48890	AT4G30670	AT4G29700					AT5G14530				AT5G21170	AT5G13870
	AT5G22580	AT4G18510				AT5G49645	AT4G31290	AT4G29840					AT5G14620				AT5G22290	AT5G14340
	AT5G22740	AT4G18680				AT5G49800	AT4G31380	AT4G30060					AT5G14740				AT5G22310	AT5G14360
	AT5G22920	AT4G18690				AT5G50170	AT4G31510	AT4G30170					AT5G14920				AT5G22355	AT5G14530
	AT5G23350	AT4G18760				AT5G50175	AT4G31830	AT4G30180					AT5G15050				AT5G22500	AT5G14620
	AT5G23380	AT4G18920				AT5G50330	AT4G32280	AT4G30280					AT5G15150				AT5G22580	AT5G14740
	AT5G23530	AT4G18970				AT5G50335	AT4G32460	AT4G30290					AT5G15230				AT5G22880	AT5G14780
	AT5G23575	AT4G19120				AT5G50350	AT4G33120	AT4G30410					AT5G15265				AT5G23350	AT5G15050
	AT5G23660	AT4G19390				AT5G50360	AT4G33467	AT4G30650					AT5G15290				AT5G23380	AT5G15130
	AT5G23750	AT4G19700				AT5G50443	AT4G33980	AT4G31290					AT5G15490				AT5G23420	AT5G15150
	AT5G23790	AT4G20070				AT5G50915	AT4G34770	AT4G31380					AT5G15830				AT5G23530	AT5G15230
	AT5G23860	AT4G20170				AT5G51060	AT4G34800	AT4G31510					AT5G15870				AT5G23790	AT5G15265
	AT5G23870	AT4G20260				AT5G51210	AT4G34810	AT4G31830					AT5G16023				AT5G23860	AT5G15350
	AT5G24100	AT4G21020				AT5G51670	AT4G35070	AT4G32280					AT5G16170				AT5G23870	AT5G15530
	AT5G24490	AT4G21200				AT5G51790	AT4G35100	AT4G32460					AT5G16460				AT5G24100	AT5G15830
	AT5G24580	AT4G21570				AT5G51810	AT4G35190	AT4G33120					AT5G16590				AT5G24490	AT5G16170
	AT5G24910	AT4G21620				AT5G52900	AT4G35720	AT4G33467					AT5G17330				AT5G24580	AT5G16340
	AT5G24920	AT4G21745				AT5G52910	AT4G35770	AT4G33790					AT5G17850				AT5G25190	AT5G16360
	AT5G25180	AT4G21830				AT5G53220	AT4G35940	AT4G33980					AT5G17900				AT5G25475	AT5G16460
	AT5G25190	AT4G21850				AT5G53250	AT4G36010	AT4G34760					AT5G18010				AT5G26667	AT5G16590
	AT5G25460	AT4G22190				AT5G53550	AT4G36110	AT4G34770					AT5G18030				AT5G26670	AT5G17330
	AT5G25475	AT4G22235				AT5G53660	AT4G36600	AT4G34800					AT5G18050				AT5G26960	AT5G17850
	AT5G26570	AT4G22460				AT5G53830	AT4G36700	AT4G34860					AT5G18060				AT5G27660	AT5G17860
	AT5G26960	AT4G22490				AT5G53895	AT4G36790	AT4G34970					AT5G18080				AT5G27670	AT5G18010
	AT5G27220	AT4G22780				AT5G54030	AT4G36850	AT4G35070					AT5G18450				AT5G28080	AT5G18030
	AT5G27670	AT4G22810				AT5G54190	AT4G37010	AT4G35100					AT5G18690				AT5G28145	AT5G18060
	AT5G28080	AT4G23030				AT5G54200	AT4G37390	AT4G35190					AT5G19110				AT5G28770	AT5G18080
	AT5G28145	AT4G23060				AT5G54520	AT4G37740	AT4G35320					AT5G19890				AT5G28913	AT5G18450
	AT5G28300	AT4G23400				AT5G54740	AT4G37770	AT4G35470					AT5G20420				AT5G35525	AT5G19110
	AT5G28626	AT4G23470				AT5G55135	AT4G37870	AT4G35680					AT5G21020				AT5G35940	AT5G19120
	AT5G28630	AT4G23560				AT5G56550	AT4G37890	AT4G35720					AT5G22290				AT5G37840	AT5G19230
	AT5G28770	AT4G23590				AT5G56870	AT4G38400	AT4G35770					AT5G22470				AT5G37950	AT5G19890
	AT5G28913	AT4G23700				AT5G57240	AT4G38440	AT4G35940					AT5G22500				AT5G38110	AT5G20410
	AT5G28919	AT4G23870				AT5G57480	AT4G38580	AT4G36010					AT5G22580				AT5G38860	AT5G20420
	AT5G35525	AT4G24150				AT5G57655	AT4G38825	AT4G36110					AT5G22740				AT5G38940	AT5G20670
	AT5G37950	AT4G24220				AT5G57670	AT4G38850	AT4G36430					AT5G23330				AT5G39240	AT5G21050
	AT5G37970	AT4G24275				AT5G57760	AT4G38860	AT4G36600					AT5G23380				AT5G39320	AT5G22290
	AT5G38710	AT4G25140				AT5G58600	AT4G39640	AT4G36700					AT5G23590				AT5G39860	AT5G22355
	AT5G39240	AT4G25260				AT5G58660	AT4G39675	AT4G36850					AT5G23790				AT5G39865	AT5G22470
	AT5G39320	AT4G25280				AT5G58930	AT4G39795	AT4G36910					AT5G23850				AT5G40450	AT5G22500
	AT5G39860	AT4G25390				AT5G59010	AT5G01160	AT4G37580					AT5G24100				AT5G40730	AT5G22580
	AT5G39865	AT4G25420				AT5G59040	AT5G01300	AT4G37740					AT5G24410				AT5G41080	AT5G22740
	AT5G40420	AT4G25580				AT5G59570	AT5G01330	AT4G38340					AT5G24580				AT5G41761	AT5G23350
	AT5G40450	AT4G26120				AT5G59930	AT5G01350	AT4G38400					AT5G24910				AT5G42930	AT5G23380
	AT5G41080	AT4G26320				AT5G60660	AT5G01610	AT4G38440					AT5G26660				AT5G43290	AT5G23750
	AT5G41761	AT4G26400				AT5G60680	AT5G01670	AT4G38580					AT5G26670				AT5G43520	AT5G23790
	AT5G42420	AT4G26466				AT5G60760	AT5G02020	AT4G38825					AT5G26960				AT5G43700	AT5G23800
	AT5G42820	AT4G26690				AT5G61440	AT5G02190	AT4G38850					AT5G27220				AT5G44020	AT5G23860
	AT5G42900	AT4G26740				AT5G61560	AT5G02200	AT4G39660					AT5G28145				AT5G44210	AT5G23870
	AT5G42930	AT4G26940				AT5G61570	AT5G02260	AT5G01300					AT5G28300				AT5G44260	AT5G24100
	AT5G42950	AT4G27130				AT5G61660	AT5G02540	AT5G01330					AT5G28913				AT5G44440	AT5G24580
	AT5G43290	AT4G27150				AT5G62170	AT5G02550	AT5G01500					AT5G35190				AT5G44460	AT5G24910
	AT5G43520	AT4G27160				AT5G62280	AT5G02580	AT5G01670					AT5G35525				AT5G44585	AT5G24920
	AT5G43700	AT4G27310				AT5G63140	AT5G02750	AT5G01700					AT5G35660				AT5G44680	AT5G25450
	AT5G44020	AT4G27440				AT5G63350	AT5G03355	AT5G01790					AT5G35940				AT5G44920	AT5G25475
	AT5G44260	AT4G27460				AT5G63420	AT5G03560	AT5G02020					AT5G36100				AT5G45210	AT5G26260
	AT5G44340	AT4G27530				AT5G63620	AT5G03640	AT5G02170					AT5G37720				AT5G45670	AT5G26660
	AT5G44440	AT4G27900				AT5G63650	AT5G03795	AT5G02190					AT5G37970				AT5G46240	AT5G26670
	AT5G44460	AT4G27990				AT5G63660	AT5G03890	AT5G02200					AT5G38100				AT5G46900	AT5G26960
	AT5G44585	AT4G28040				AT5G63810	AT5G04010	AT5G02260					AT5G38710				AT5G46950	AT5G27220
	AT5G44670	AT4G28050				AT5G64210	AT5G04120	AT5G02540					AT5G38780				AT5G46960	AT5G27890
	AT5G44920	AT4G28240				AT5G64300	AT5G04270	AT5G02580					AT5G38860				AT5G47110	AT5G28145
	AT5G45210	AT4G28520				AT5G64640	AT5G04500	AT5G02750					AT5G38940				AT5G47240	AT5G35525
	AT5G45310	AT4G28650				AT5G64860	AT5G05180	AT5G03560					AT5G39050				AT5G47370	AT5G35660
	AT5G45690	AT4G28830				AT5G65140	AT5G05250	AT5G03640					AT5G39240				AT5G48410	AT5G35940
	AT5G46050	AT4G28900				AT5G65800	AT5G05320	AT5G03795					AT5G39320				AT5G48450	AT5G36100
	AT5G46160	AT4G29140				AT5G66080	AT5G05550	AT5G03860					AT5G39720				AT5G48460	AT5G37720
	AT5G46640	AT4G29190				AT5G66260	AT5G05640	AT5G04120					AT5G40420				AT5G48580	AT5G37950
	AT5G46840	AT4G29270				AT5G66330	AT5G05880	AT5G04190					AT5G40590				AT5G48890	AT5G37970
	AT5G46900	AT4G29690				AT5G66400	AT5G06370	AT5G04270					AT5G40730				AT5G49170	AT5G38100
	AT5G47110	AT4G29700				AT5G66580	AT5G06400	AT5G04500					AT5G41270				AT5G49630	AT5G38790
	AT5G47240	AT4G29735				AT5G66590	AT5G06570	AT5G05180					AT5G41761				AT5G49800	AT5G38860
	AT5G47370	AT4G29820				AT5G66650	AT5G06740	AT5G05320					AT5G42820				AT5G50175	AT5G38940
	AT5G47810	AT4G30060				AT5G67390	AT5G06760	AT5G05640					AT5G42860				AT5G50335	AT5G39240
	AT5G48450	AT4G30170					AT5G07010	AT5G05880					AT5G42930				AT5G50375	AT5G39320
	AT5G48890	AT4G30180					AT5G07030	AT5G06200					AT5G42950				AT5G51060	AT5G39720
	AT5G48900	AT4G30280					AT5G07110	AT5G06370					AT5G43290				AT5G51210	AT5G39860
	AT5G49170	AT4G30290					AT5G07200	AT5G06400					AT5G43520				AT5G51780	AT5G39865
	AT5G49645	AT4G30410					AT5G07330	AT5G06740					AT5G44130				AT5G51790	AT5G40420
	AT5G49800	AT4G30650					AT5G07820	AT5G06760					AT5G44260				AT5G52640	AT5G40590
	AT5G50175	AT4G30670					AT5G07960	AT5G06980					AT5G44310				AT5G52900	AT5G40730
	AT5G50350	AT4G31290					AT5G08000	AT5G07010					AT5G44440				AT5G53250	AT5G40780
	AT5G50360	AT4G31380					AT5G08139	AT5G07030					AT5G44460				AT5G53550	AT5G41270
	AT5G50915	AT4G31510					AT5G09540	AT5G07110					AT5G44670				AT5G53660	AT5G41761
	AT5G51060	AT4G31830					AT5G10140	AT5G07200					AT5G45210				AT5G53830	AT5G42820
	AT5G51210	AT4G32280					AT5G10180	AT5G07330					AT5G45310				AT5G53895	AT5G42860
	AT5G51670	AT4G32460					AT5G10430	AT5G07720					AT5G45380				AT5G54030	AT5G42930
	AT5G51790	AT4G33120					AT5G11000	AT5G07820					AT5G45690				AT5G54190	AT5G42950
	AT5G51810	AT4G33467					AT5G11540	AT5G07870					AT5G46890				AT5G54200	AT5G43290
	AT5G52900	AT4G33790					AT5G11600	AT5G08000					AT5G46900				AT5G54380	AT5G43520
	AT5G53250	AT4G33980					AT5G11920	AT5G09540					AT5G46950				AT5G54490	AT5G44260
	AT5G53660	AT4G34420					AT5G11970	AT5G09970					AT5G46960				AT5G55730	AT5G44310
	AT5G53830	AT4G34530					AT5G12030	AT5G10180					AT5G47090				AT5G56540	AT5G44440
	AT5G53895	AT4G34760					AT5G12120	AT5G10430					AT5G47110				AT5G56550	AT5G44460
	AT5G53980	AT4G34770					AT5G12250	AT5G10510					AT5G47220				AT5G56747	AT5G44670
	AT5G54030	AT4G34800					AT5G12940	AT5G11000					AT5G47810				AT5G56870	AT5G45210
	AT5G54190	AT4G34810					AT5G13870	AT5G11540					AT5G48160				AT5G57000	AT5G45310
	AT5G54200	AT4G34970					AT5G14340	AT5G11600					AT5G48430				AT5G57240	AT5G45380
	AT5G54500	AT4G35070					AT5G14360	AT5G11950					AT5G48450				AT5G57480	AT5G45660
	AT5G54520	AT4G35100					AT5G14530	AT5G11970					AT5G48890				AT5G57670	AT5G45670
	AT5G54740	AT4G35190					AT5G14620	AT5G12030					AT5G49080				AT5G57760	AT5G45690
	AT5G55135	AT4G35470					AT5G14780	AT5G12250					AT5G49645				AT5G58660	AT5G46050
	AT5G56550	AT4G35680					AT5G14920	AT5G12940					AT5G49690				AT5G58930	AT5G46900
	AT5G56870	AT4G35720					AT5G15150	AT5G14360					AT5G49770				AT5G59010	AT5G47240
	AT5G57000	AT4G35770					AT5G15230	AT5G14530					AT5G49800				AT5G59040	AT5G47370
	AT5G57240	AT4G36010					AT5G15265	AT5G14780					AT5G49990				AT5G59080	AT5G47450
	AT5G57480	AT4G36110					AT5G15350	AT5G15050					AT5G50170				AT5G59570	AT5G47810
	AT5G57655	AT4G36600					AT5G15830	AT5G15150					AT5G50175				AT5G59890	AT5G48160
	AT5G57670	AT4G36700					AT5G16110	AT5G15180					AT5G50335				AT5G59930	AT5G48430
	AT5G57760	AT4G36780					AT5G16170	AT5G15220					AT5G50360				AT5G60660	AT5G48450
	AT5G58600	AT4G36790					AT5G16360	AT5G15230					AT5G50770				AT5G60680	AT5G48890
	AT5G58660	AT4G36850					AT5G16460	AT5G15265					AT5G51060				AT5G61560	AT5G49120
	AT5G58930	AT4G37390					AT5G16590	AT5G15290					AT5G51210				AT5G61570	AT5G49555
	AT5G59010	AT4G37740					AT5G17430	AT5G15350					AT5G51670				AT5G62170	AT5G49800
	AT5G59040	AT4G37770					AT5G17550	AT5G15580					AT5G51760				AT5G62280	AT5G50170
	AT5G59570	AT4G37870					AT5G17850	AT5G15830					AT5G52640				AT5G62340	AT5G50175
	AT5G59930	AT4G37890					AT5G17860	AT5G16170					AT5G53220				AT5G63140	AT5G50770
	AT5G60660	AT4G37900					AT5G17900	AT5G16360					AT5G53250				AT5G63350	AT5G50915
	AT5G60680	AT4G38400					AT5G18010	AT5G16460					AT5G53660				AT5G63600	AT5G51060
	AT5G61440	AT4G38440					AT5G18030	AT5G16590					AT5G53830				AT5G63620	AT5G51210
	AT5G61560	AT4G38580					AT5G18050	AT5G16730					AT5G53895				AT5G63650	AT5G51670
	AT5G61570	AT4G38825					AT5G18060	AT5G17430					AT5G54000				AT5G63660	AT5G51760
	AT5G61590	AT4G38850					AT5G18450	AT5G17550					AT5G54030				AT5G63810	AT5G51790
	AT5G61660	AT4G38860					AT5G19110	AT5G17850					AT5G54190				AT5G64120	AT5G52640
	AT5G62170	AT4G39070					AT5G19120	AT5G17860					AT5G54520				AT5G64640	AT5G53220
	AT5G62280	AT4G39640					AT5G19230	AT5G17900					AT5G54740				AT5G65430	AT5G53250
	AT5G63140	AT4G39660					AT5G19770	AT5G18010					AT5G55240				AT5G65800	AT5G53270
	AT5G63350	AT4G39675					AT5G19890	AT5G18030					AT5G55470				AT5G66080	AT5G53660
	AT5G63620	AT5G01300					AT5G20410	AT5G18050					AT5G55750				AT5G66260	AT5G53830
	AT5G63650	AT5G01330					AT5G20420	AT5G18060					AT5G56320				AT5G66280	AT5G53895
	AT5G63810	AT5G01350					AT5G20670	AT5G18080					AT5G56540				AT5G66330	AT5G54000
	AT5G64300	AT5G01610					AT5G21020	AT5G18450					AT5G57240				AT5G66580	AT5G54030
	AT5G64640	AT5G01670					AT5G22290	AT5G19110					AT5G57480				AT5G66590	AT5G54190
	AT5G64860	AT5G01790					AT5G22310	AT5G19770					AT5G57530				AT5G66650	AT5G54200
	AT5G65207	AT5G02020					AT5G22470	AT5G20190					AT5G57550				AT5G67020	AT5G54490
	AT5G65550	AT5G02190					AT5G22500	AT5G20410					AT5G57625				AT5G67060	AT5G54520
	AT5G65800	AT5G02200					AT5G22580	AT5G20420					AT5G57670				AT5G67390	AT5G54740
	AT5G66080	AT5G02260					AT5G22740	AT5G20670					AT5G57760					AT5G55135
	AT5G66260	AT5G02502					AT5G23350	AT5G21020					AT5G57790					AT5G55240
	AT5G66330	AT5G02540					AT5G23380	AT5G21050					AT5G58040					AT5G55470
	AT5G66400	AT5G02550					AT5G23530	AT5G22140					AT5G58660					AT5G55730
	AT5G66580	AT5G02580					AT5G23590	AT5G22290					AT5G59010					AT5G56540
	AT5G66590	AT5G02750					AT5G23750	AT5G22310					AT5G59040					AT5G56747
	AT5G66650	AT5G03150					AT5G23790	AT5G22355					AT5G59170					AT5G57240
	AT5G67020	AT5G03355					AT5G23860	AT5G22470					AT5G59340					AT5G57480
	AT5G67390	AT5G03560					AT5G24100	AT5G22500					AT5G59930					AT5G57550
		AT5G03640					AT5G24410	AT5G22580					AT5G60220					AT5G57670
		AT5G03795					AT5G24580	AT5G22740					AT5G60660					AT5G57760
		AT5G03890					AT5G24910	AT5G23350					AT5G60760					AT5G57790
		AT5G04010					AT5G24920	AT5G23360					AT5G62180					AT5G58660
		AT5G04120					AT5G25110	AT5G23530					AT5G62280					AT5G58930
		AT5G04190					AT5G25180	AT5G23590					AT5G62490					AT5G59040
		AT5G04500					AT5G25250	AT5G23750					AT5G63030					AT5G59080
		AT5G04770					AT5G25475	AT5G23790					AT5G63350					AT5G59170
		AT5G05320					AT5G26660	AT5G23800					AT5G63650					AT5G59340
		AT5G05440					AT5G26670	AT5G23850					AT5G63850					AT5G59440
		AT5G05550					AT5G26960	AT5G23870					AT5G64120					AT5G60220
		AT5G05750					AT5G27220	AT5G23940					AT5G64210					AT5G60460
		AT5G05880					AT5G28145	AT5G24100					AT5G64300					AT5G60660
		AT5G06370					AT5G28300	AT5G24410					AT5G64380					AT5G60760
		AT5G06400					AT5G28630	AT5G24580					AT5G65140					AT5G61560
		AT5G06570					AT5G28913	AT5G24910					AT5G65165					AT5G61570
		AT5G06740					AT5G28919	AT5G24920					AT5G65390					AT5G61865
		AT5G06760					AT5G30500	AT5G25110					AT5G65750					AT5G62170
		AT5G07010					AT5G35525	AT5G26660					AT5G65800					AT5G62280
		AT5G07030					AT5G35660	AT5G26667					AT5G66280					AT5G62490
		AT5G07110					AT5G37950	AT5G26670					AT5G66330					AT5G62800
		AT5G07200					AT5G38010	AT5G26960					AT5G66400					AT5G62930
		AT5G07330					AT5G38040	AT5G28145					AT5G66580					AT5G63030
		AT5G07720					AT5G38100	AT5G28300					AT5G66590					AT5G63190
		AT5G07820					AT5G38710	AT5G28640					AT5G66690					AT5G63350
		AT5G07960					AT5G38780	AT5G28913					AT5G66780					AT5G63600
		AT5G08000					AT5G38860	AT5G28919					AT5G67020					AT5G63650
		AT5G08139					AT5G38940	AT5G35525					AT5G67060					AT5G64120
		AT5G09540					AT5G39240	AT5G35660										AT5G64210
		AT5G09980					AT5G39320	AT5G37300										AT5G64410
		AT5G10140					AT5G39580	AT5G37950										AT5G65165
		AT5G10180					AT5G39720	AT5G38010										AT5G65550
		AT5G10430					AT5G39860	AT5G38550										AT5G65750
		AT5G11000					AT5G39865	AT5G38710										AT5G65800
		AT5G11540					AT5G40420	AT5G38780										AT5G66080
		AT5G11600					AT5G40450	AT5G38790										AT5G66330
		AT5G11920					AT5G40590	AT5G38860										AT5G66400
		AT5G11970					AT5G40730	AT5G38940										AT5G66580
		AT5G12030					AT5G41080	AT5G38970										AT5G66590
		AT5G12250					AT5G41270	AT5G39240										AT5G66690
		AT5G12940					AT5G41761	AT5G39320										AT5G67020
		AT5G13870					AT5G42820	AT5G39720										AT5G67060
		AT5G14240					AT5G42825	AT5G39860										AT5G67390
		AT5G14360					AT5G42830	AT5G39865
		AT5G14470					AT5G42860	AT5G40420
		AT5G14530					AT5G42900	AT5G40450
		AT5G14780					AT5G42930	AT5G40590
		AT5G14920					AT5G42950	AT5G40730
		AT5G15050					AT5G43520	AT5G40780
		AT5G15150					AT5G43700	AT5G41080
		AT5G15180					AT5G44020	AT5G41761
		AT5G15230					AT5G44260	AT5G42180
		AT5G15265					AT5G44310	AT5G42820
		AT5G15350					AT5G44340	AT5G42825
		AT5G15580					AT5G44440	AT5G42830
		AT5G15830					AT5G44460	AT5G42860
		AT5G16110					AT5G44610	AT5G42930
		AT5G16170					AT5G44670	AT5G42950
		AT5G16360					AT5G44920	AT5G43290
		AT5G16460					AT5G45210	AT5G43520
		AT5G16590					AT5G45310	AT5G43700
		AT5G16730					AT5G45440	AT5G44130
		AT5G17550					AT5G45670	AT5G44260
		AT5G17850					AT5G45690	AT5G44280
		AT5G17860					AT5G46050	AT5G44310
		AT5G17900					AT5G46240	AT5G44340
		AT5G18010					AT5G46640	AT5G44440
		AT5G18020					AT5G46840	AT5G44460
		AT5G18030					AT5G46900	AT5G44670
		AT5G18050					AT5G46950	AT5G45210
		AT5G18060					AT5G46960	AT5G45310
		AT5G18080					AT5G47090	AT5G45500
		AT5G18170					AT5G47110	AT5G45670
		AT5G18450					AT5G47220	AT5G45690
		AT5G19060					AT5G47240	AT5G45720
		AT5G19110					AT5G47370	AT5G46050
		AT5G19120					AT5G47810	AT5G46840
		AT5G19230					AT5G48160	AT5G46890
		AT5G19770					AT5G48410	AT5G46900
		AT5G19890					AT5G48430	AT5G46950
		AT5G20030					AT5G48450	AT5G46960
		AT5G20410					AT5G48580	AT5G47090
		AT5G20420					AT5G48890	AT5G47110
		AT5G20670					AT5G49170	AT5G47240
		AT5G20820					AT5G49645	AT5G47370
		AT5G21020					AT5G49770	AT5G47445
		AT5G21050					AT5G49800	AT5G47450
		AT5G21170					AT5G50170	AT5G47810
		AT5G22290					AT5G50175	AT5G48160
		AT5G22310					AT5G50335	AT5G48410
		AT5G22470					AT5G50360	AT5G48450
		AT5G22500					AT5G50443	AT5G48460
		AT5G22580					AT5G50770	AT5G48890
		AT5G22740					AT5G50900	AT5G48900
		AT5G23350					AT5G50915	AT5G49280
		AT5G23530					AT5G51060	AT5G49645
		AT5G23590					AT5G51210	AT5G49665
		AT5G23750					AT5G51670	AT5G49800
		AT5G23790					AT5G51760	AT5G49990
		AT5G23860					AT5G51790	AT5G50170
		AT5G23870					AT5G52900	AT5G50175
		AT5G24100					AT5G53220	AT5G50335
		AT5G24410					AT5G53250	AT5G50360
		AT5G24580					AT5G53550	AT5G50443
		AT5G24910					AT5G53660	AT5G50770
		AT5G24920					AT5G53830	AT5G50915
		AT5G25110					AT5G53895	AT5G51060
		AT5G25180					AT5G53980	AT5G51210
		AT5G25190					AT5G53990	AT5G51670
		AT5G25250					AT5G54000	AT5G51760
		AT5G25350					AT5G54030	AT5G51790
		AT5G25440					AT5G54070	AT5G51810
		AT5G25460					AT5G54190	AT5G52900
		AT5G26660					AT5G54200	AT5G53220
		AT5G26667					AT5G54520	AT5G53250
		AT5G26670					AT5G54740	AT5G53260
		AT5G26960					AT5G55240	AT5G53660
		AT5G27220					AT5G55470	AT5G53830
		AT5G28010					AT5G56100	AT5G53980
		AT5G28020					AT5G56540	AT5G53990
		AT5G28080					AT5G56550	AT5G54000
		AT5G28145					AT5G57000	AT5G54030
		AT5G28300					AT5G57480	AT5G54190
		AT5G28626					AT5G57550	AT5G54200
		AT5G28630					AT5G57670	AT5G54520
		AT5G28913					AT5G57760	AT5G54740
		AT5G30500					AT5G57790	AT5G55135
		AT5G35525					AT5G58040	AT5G55240
		AT5G35660					AT5G58660	AT5G55470
		AT5G37950					AT5G58930	AT5G55750
		AT5G38010					AT5G59010	AT5G55860
		AT5G38100					AT5G59040	AT5G56540
		AT5G38550					AT5G59170	AT5G57000
		AT5G38710					AT5G59340	AT5G57240
		AT5G38790					AT5G59440	AT5G57480
		AT5G38860					AT5G59570	AT5G57670
		AT5G38940					AT5G59700	AT5G57760
		AT5G39240					AT5G59890	AT5G57790
		AT5G39320					AT5G59930	AT5G58040
		AT5G39720					AT5G60220	AT5G58660
		AT5G39860					AT5G60460	AT5G59010
		AT5G39865					AT5G60660	AT5G59040
		AT5G40420					AT5G60680	AT5G59170
		AT5G40450					AT5G60760	AT5G59700
		AT5G40590					AT5G61440	AT5G59890
		AT5G40730					AT5G61560	AT5G59930
		AT5G41080					AT5G61570	AT5G60220
		AT5G41270					AT5G61660	AT5G60460
		AT5G41761					AT5G62280	AT5G60660
		AT5G42820					AT5G62490	AT5G60760
		AT5G42830					AT5G62800	AT5G61200
		AT5G42860					AT5G63030	AT5G61560
		AT5G42900					AT5G63140	AT5G61570
		AT5G42930					AT5G63190	AT5G61660
		AT5G43520					AT5G63350	AT5G62170
		AT5G43540					AT5G63650	AT5G62280
		AT5G43700					AT5G64210	AT5G62490
		AT5G44020					AT5G64640	AT5G63030
		AT5G44260					AT5G65165	AT5G63140
		AT5G44280					AT5G65430	AT5G63190
		AT5G44310					AT5G65550	AT5G63350
		AT5G44340					AT5G65800	AT5G63650
		AT5G44440					AT5G66080	AT5G64180
		AT5G44460					AT5G66330	AT5G64210
		AT5G44670					AT5G66400	AT5G64640
		AT5G44920					AT5G66580	AT5G65020
		AT5G45210					AT5G66590	AT5G65140
		AT5G45310					AT5G66650	AT5G65165
		AT5G45660					AT5G66690	AT5G65390
		AT5G45670					AT5G66780	AT5G65430
		AT5G45690					AT5G67020	AT5G65750
		AT5G46050					AT5G67390	AT5G65800
		AT5G46840					AT5G67520	AT5G66080
		AT5G46890						AT5G66330
		AT5G46900						AT5G66390
		AT5G46950						AT5G66400
		AT5G47110						AT5G66580
		AT5G47240						AT5G66590
		AT5G47370						AT5G66780
		AT5G47810						AT5G67020
		AT5G48160						AT5G67060
		AT5G48410						AT5G67340
		AT5G48430						AT5G67390
		AT5G48450
		AT5G48890
		AT5G48900
		AT5G49170
		AT5G49645
		AT5G49770
		AT5G49800
		AT5G50170
		AT5G50175
		AT5G50360
		AT5G50443
		AT5G50900
		AT5G50915
		AT5G51060
		AT5G51210
		AT5G51670
		AT5G51790
		AT5G52900
		AT5G53220
		AT5G53250
		AT5G53660
		AT5G53830
		AT5G53895
		AT5G53980
		AT5G53990
		AT5G54030
		AT5G54070
		AT5G54190
		AT5G54200
		AT5G54380
		AT5G54490
		AT5G54520
		AT5G54585
		AT5G54740
		AT5G55135
		AT5G55240
		AT5G55470
		AT5G55850
		AT5G55860
		AT5G56100
		AT5G56170
		AT5G56540
		AT5G56550
		AT5G57000
		AT5G57240
		AT5G57480
		AT5G57550
		AT5G57670
		AT5G57760
		AT5G57780
		AT5G57790
		AT5G58660
		AT5G59010
		AT5G59150
		AT5G59170
		AT5G59570
		AT5G59613
		AT5G59880
		AT5G59890
		AT5G59930
		AT5G60220
		AT5G60460
		AT5G60660
		AT5G60680
		AT5G60760
		AT5G61200
		AT5G61440
		AT5G61560
		AT5G61570
		AT5G61590
		AT5G61660
		AT5G62180
		AT5G62280
		AT5G62490
		AT5G62800
		AT5G62865
		AT5G63030
		AT5G63140
		AT5G63190
		AT5G63350
		AT5G63600
		AT5G63650
		AT5G63810
		AT5G64120
		AT5G64210
		AT5G65165
		AT5G65390
		AT5G65430
		AT5G65550
		AT5G65800
		AT5G66080
		AT5G66260
		AT5G66330
		AT5G66400
		AT5G66580
		AT5G66590
		AT5G66650
		AT5G66780
		AT5G67020
		AT5G67390
		AT5G67520
