# Supplementary material for: Time-Course Transcriptome Study Reveals Mode of bZIP Transcription Factors on Light Exposure in Arabidopsis
Source: Int J Mol Sci. 2020 Mar 14;21(6):1993. doi: 10.3390/ijms21061993 (PMC7139404; doi:10.3390/ijms21061993)
Supplement: Supplementary file 1 [file ijms-21-01993-s001.zip › TableS2.xlsx]

## Sheet: bZIP_FPKM
Table S2. List of the detected bZIP genes. Values of FPKM+E-6 are shown.
Locus ID	name	D	W1h	W3h	W6h	W12h	B1h	B3h	B6h	B12h	R1h	R3h	R6h	R12h	FR1h	FR3h	FR6h	FR12h
AT5G15830		38.4258	8.15577	12.2748	9.10938	10.7022	13.9	17.2965	8.26727	16.0764	20.9605	15.729	17.3108	17.688	16.9238	7.97854	8.20761	9.4896
AT3G49760		0.16544	1.82278	3.58555	4.10029	3.0462	1.71043	5.52478	3.26131	3.45123	0.642682	1.46014	1.29938	3.79813	0.435343	1.89144	6.46907	9.1104
AT2G22850		2.08325	1.67092	2.62194	1.83923	1.82554	2.38775	3.23115	1.73226	1.76631	2.19865	3.77374	3.37962	1.99402	1.46636	2.77297	1.95848	2.54436
AT4G37730		1.06973	2.29656	2.29441	2.18853	2.4264	2.66068	2.33386	2.07902	2.30671	1.04277	1.61459	1.19242	1.40653	0.820279	1.48659	1.41146	2.01139
AT1G68880		1.20019	1.12138	2.10828	0.886237	1.88201	2.09311	2.81436	0.842317	1.83582	1.90345	1.99822	1.30474	1.43359	0.988409	1.68203	1.50173	0.781142
AT5G24800		11.155	11.7928	11.129	10.9142	11.1073	9.84682	8.78172	10.5282	13.4597	14.012	9.67479	7.94927	9.99786	10.2597	11.4221	9.75909	10.9888
AT4G02640		25.0177	24.7119	42.9987	28.6781	28.3251	28.9393	44.7132	30.5018	32.1167	23.2832	27.7871	28.2711	28.3228	25.3191	25.5605	37.5747	25.4299
AT2G41070	EEL	76.5654	54.7319	26.9365	9.24203	15.4921	40.4318	26.722	7.42988	4.2199	64.0689	37.6838	23.1885	2.41815	71.5042	47.3804	35.4488	7.99195
AT5G44080		6.99608	5.45291	5.86004	5.28357	4.77592	6.40162	6.51979	4.80868	6.02834	6.71977	6.38519	5.11963	5.42011	6.39178	5.76657	6.25167	5.37928
AT4G35900		2.32556	1.56318	2.74588	3.50729	3.1637	2.37263	2.65259	3.09168	3.20898	3.00273	3.41547	2.94304	2.28552	3.26599	3.40095	2.39494	2.93531
AT2G35530		13.0523	16.6079	16.2051	17.7054	16.9575	15.4412	14.8214	16.1155	15.6068	12.8352	13.6262	13.9819	16.0308	15.7435	16.6154	16.2383	17.6444
AT2G40950		15.9787	13.8377	11.9747	10.915	10.3121	12.1156	13.1582	9.45539	9.32013	13.6507	11.289	10.9019	9.23905	14.9798	14.2363	13.9377	9.98101
AT2G40620		31.2119	25.3066	19.6791	19.4301	21.6683	24.9123	19.2678	23.1392	20.5279	31.8754	26.8873	20.2709	18.9048	31.5149	26.7448	17.5732	18.5452
AT4G35040		8.49745	9.39184	12.5604	11.1801	10.326	11.605	15.5199	9.89976	10.6585	11.8431	12.7013	10.4081	9.11698	9.95339	12.2981	13.0238	11.8575
AT5G06950		5.06875	4.44033	4.43603	5.10314	3.97422	4.62182	4.92285	4.2829	4.54523	3.95685	4.8066	4.40032	4.53949	4.59699	4.19229	4.33453	4.08779
AT1G08320		11.9705	9.24955	10.2893	12.0597	10.2677	10.0131	9.8502	12.4275	12.0471	11.954	15.4243	12.2996	16.1864	12.189	11.1626	13.5891	16.2299
AT1G22070		12.2268	9.1615	16.7606	15.4105	12.9072	11.411	17.2872	14.7202	14.2589	12.6374	17.2108	17.7935	16.2786	12.6392	15.1394	23.8532	16.8952
AT2G16770		3.00462	3.65054	2.78296	2.93084	2.81226	2.91496	2.89499	2.97056	2.49631	2.99146	2.78524	3.14163	2.64953	2.49421	3.13603	2.48586	2.37533
AT3G51960		0.911162	0.864323	1.42612	1.84356	2.08965	1.30517	1.2385	1.79293	3.39788	0.684574	1.47411	1.31698	1.46237	0.620932	1.30728	1.32154	1.4942
AT3G54620		38.7417	38.8359	49.02	41.6761	42.875	48.5583	47.5771	44.7133	48.8754	41.2798	40.4716	44.5387	57.1496	43.6944	36.1409	38.9748	39.2537
AT5G06960		8.75739	10.0853	11.0502	9.42432	9.59072	10.9479	10.7214	9.37399	9.61387	9.18058	10.5444	9.08006	10.9541	10.0838	10.5275	10.2389	10.2802
AT2G17770		0.166408	0.115033	0.126996	0.139856	0.238168	0.197036	0.212087	0.301786	0.413421	0.153773	0.344553	0.324726	0.190415	0.271271	0.26334	0.150335	0.426447
AT3G10800		25.816	25.6607	21.5328	17.9854	20.5932	26.9508	22.7815	17.2127	18.1601	21.3523	21.3822	19.2644	15.7138	20.3857	22.9338	19.4836	15.4398
AT4G38900		13.502	12.4974	10.1341	12.5782	11.5563	10.9732	10.0571	13.2949	12.8887	14.6105	10.5191	12.1921	11.6126	13.3249	12.0145	10.5686	10.6
AT2G21230		8.86367	7.74557	7.01545	5.9205	6.94589	7.50614	8.08759	5.89139	6.49688	9.4584	8.86216	6.90804	5.93638	10.1539	8.59192	7.35502	6.33467
AT2G42380		15.2687	8.42612	6.83243	10.5697	8.75178	8.54646	5.90672	12.4928	13.1545	8.01425	7.19134	11.632	11.4463	8.89414	5.11701	5.11327	8.01364
AT1G49720		6.6543	3.83001	3.87313	12.3226	7.6729	4.32948	3.02344	11.2269	8.4588	6.22311	4.24996	12.2844	12.6323	9.70882	7.85639	19.4647	19.9746
AT1G45249		11.7579	36.6424	17.1951	17.8948	22.7027	34.1974	17.3985	15.7046	15.7463	37.9906	25.329	17.987	24.3837	39.2114	29.7857	22.645	17.3128
AT4G34000		17.079	60.773	26.7732	21.651	37.2255	63.3543	24.6636	20.4584	14.2939	43.5733	22.4867	18.0247	17.8995	40.6516	32.0532	24.7907	13.9934
AT3G19290		20.2586	42.1052	23.7664	23.2504	28.1228	34.862	22.2697	22.1623	24.7729	36.0625	18.7483	22.0459	21.2487	42.3245	30.5694	28.1602	23.6455
AT2G36270		40.4373	42.8499	21.9914	17.1747	15.9524	29.4574	22.0509	13.994	12.0508	40.4119	28.0683	22.1155	16.1942	46.263	46.1101	36.4896	19.088
AT1G03970		17.6079	12.1896	13.4169	11.0977	12.3028	14.6052	17.074	11.4985	15.1007	15.0104	16.3079	14.1117	12.5408	13.4786	13.5655	13.4461	14.4297
AT4G36730	GBF1	94.2454	103.58	60.1644	64.3131	77.4104	95.798	57.9155	66.1591	73.0185	93.9157	67.4148	65.4007	65.3569	103.262	74.6571	59.8032	55.5513
AT3G30530		0.0350216	0.171102	0.137056	0.172912	0.230837	0.33239	0.290118	0.117696	0.401245	0.101223	0.457852	0.227846	1.04202	0.0813227	0.0818398	0.0833665	0.190262
AT3G12250		3.59169	3.25163	3.52061	2.91715	3.55923	3.43387	3.1479	3.34795	3.25877	3.60176	4.0092	3.87195	3.45914	3.57887	3.69738	3.58584	3.95813
AT1G68640		1.99233	2.83318	3.59651	5.49293	5.79186	2.50819	4.42493	5.12721	7.10428	2.34223	2.3308	3.13603	5.45002	1.71459	2.00112	2.62216	4.64505
AT5G65210		91.7178	82.4683	107.599	84.3481	80.4313	101.334	96.0226	81.9166	82.3267	93.8868	103.055	105.591	113.636	96.346	98.1872	110.586	94.6213
AT2G04038		1.3338	0.422749	0.595628	0.709994	0.771345	0.765969	0.188051	0.260393	0.933868	2.49623	0.662314	1.7113	1.76675	1.6461	0.603512	0.795024	0.885102
AT1G77920		12.6081	11.7234	24.1388	12.4139	12.4259	14.1056	22.3611	12.5941	13.135	10.5488	21.4327	19.3685	16.143	11.8459	14.8742	23.9619	15.9631
AT1G43700		24.5327	16.6233	19.2392	17.2567	18.6984	22.0122	25.1762	17.0045	24.1343	22.5563	21.5067	21.0216	20.4562	22.0221	20.218	19.6707	22.1967
AT1G06850		18.733	12.2485	7.94335	6.27968	9.67177	12.5357	10.792	10.4847	9.18614	10.7039	8.79922	7.61597	6.49021	12.9132	10.2209	9.26697	10.4777
AT4G01120	GBF2	36.0189	49.7441	23.6482	22.6583	36.6056	60.024	24.8392	25.0299	28.381	63.4527	27.3078	26.3957	33.5165	60.2223	28.8853	23.8817	25.5076
AT2G46270	GBF3	55.5277	184.47	58.129	54.1917	98.4392	184.009	50.6712	60.2988	45.3218	162.196	49.8957	47.4817	65.7352	151.153	88.457	59.2622	57.2551
AT5G11260	HY5	23.6147	392.26	163.657	78.412	206.518	431.453	189.064	79.1638	85.0603	339.835	96.293	31.0526	37.7117	308.45	243.26	112.575	101.698
AT5G10030		10.0854	8.36834	25.5811	16.7751	11.6027	10.1468	24.4491	14.2143	13.3064	9.28573	17.0482	16.6742	15.0888	8.60974	13.7605	25.3193	16.7563
AT1G13600		1.26897	6.46523	3.08124	2.11311	2.71606	5.30581	3.26827	1.31535	0.684129	3.36483	1.74857	1.94997	1.48861	2.54211	2.78525	1.37633	1.23217
AT2G31370		27.8088	32.459	31.2614	27.557	26.5167	31.0066	31.5401	26.8033	21.2743	32.1608	31.4685	30.2952	27.5417	33.0159	36.2963	30.3345	27.8563
AT1G42990		18.5016	16.905	18.2183	12.2165	14.8475	20.0408	20.859	13.5545	14.7335	25.0245	22.7456	19.415	20.8904	21.3882	20.9497	17.4528	16.122
AT3G58120		72.8659	53.1676	20.4257	25.8192	34.9894	52.7191	21.1244	31.7943	32.1941	54.9564	37.3336	38.7629	35.4708	48.1905	29.2768	17.593	27.6995
AT1G19490		12.4822	23.058	9.80223	11.4771	12.853	20.5268	9.43031	9.1378	5.5599	20.444	10.9134	9.99585	11.3753	19.2235	17.5035	11.6365	13.2567
AT5G28770		11.3294	4.66139	4.36405	7.9211	12.1236	10.9397	4.85087	10.255	19.6123	13.6978	5.86074	10.2867	19.567	13.5532	4.38013	5.44575	14.5285
AT3G17609	HYH	2.20317	37.4357	60.3071	26.1193	28.9775	39.4673	54.3103	30.7448	20.9342	12.5948	24.6493	8.52747	7.38739	12.895	48.7767	50.2412	35.2704
AT5G06839		11.8129	13.5901	15.4118	14.4349	11.5825	13.7058	12.7865	12.7106	10.7497	10.7522	12.8144	12.0616	9.07544	12.3301	14.8569	13.3548	11.3881
AT3G56850		14.9404	12.3048	9.33066	8.58257	9.63634	11.5744	9.19997	8.0198	9.12834	14.7178	13.5126	9.40084	8.5517	13.7901	10.7521	8.84649	9.26437
AT1G32150		5.4544	6.18037	4.41019	4.76113	4.60658	5.49848	4.17216	4.45943	4.76387	4.52447	4.13418	4.6029	5.88656	5.95885	5.42787	5.03226	4.35407
AT1G06070		14.8589	12.6738	10.8566	11.9162	12.1618	12.1344	11.6967	12.3612	11.3354	11.9057	8.73688	9.07255	10.0695	14.0796	11.0391	10.8573	11.9053
AT1G58110		33.1876	26.7417	47.2907	28.3371	34.8853	33.292	47.6456	29.2561	39.2375	26.429	50.4033	35.1224	35.1318	29.3853	39.0391	39.8359	27.0161
AT4G06598		3.98928	4.90379	4.65777	4.21752	4.50497	4.03446	2.75104	4.54502	3.86713	4.0877	3.41327	2.93847	3.21435	4.86133	3.69868	3.63109	3.59719
AT5G04840		0.791076	2.39155	2.8021	2.24106	1.95434	1.76111	2.92084	1.70833	1.93063	0.709402	1.4632	1.7834	1.27505	0.625631	2.33707	1.98785	2.0156
