# Supplementary material for: Time-Course Transcriptome Study Reveals Mode of bZIP Transcription Factors on Light Exposure in Arabidopsis
Source: Int J Mol Sci. 2020 Mar 14;21(6):1993. doi: 10.3390/ijms21061993 (PMC7139404; doi:10.3390/ijms21061993)
Supplement: Supplementary file 1 [file ijms-21-01993-s001.zip › TableS3.xlsx]

## Sheet: Primer list
HYH_F	AGTCGACATGGTTCCTGACATGGAAGC
HYH_ha_R	AGCGGCCGCTTAAGCATAATCTGGTACATCATATGGATA GTGATTGTCATCAGTTTTGG
HYH_flag_R	AGCGGCCGCTTACTTATCATCGTCATCCTTATAATCGTGATTGTCATCAGTTTTGG
GBF1_F	ACTCGAGATGGGAACGAGCGAAGACAAG
GBF1_ha_R	AGCGGCCGCTTAAGCATAATCTGGTACATCATATGGATAATTTGTTCCTTCACCATCTTTC
GBF1_flag_R	AGCGGCCGCTTACTTATCATCGTCATCCTTATAATCATTTGTTCCTTCACCATCTTTC
GBF2_F	AAAAGTCGACATGGGTAGCAACGAAGAAG
GBF2_ha_R	AAAAGCGGCCGCTCAAGCATAATCTGGTACATCATATGGATAGCTAGCCGCGACAGGATC
GBF2_flag_R	AAAAAAGCGGCCGCTCACTTATCATCGTCATCCTTATAATCGCTAGCCGCGACAGGATC
GBF3_F	AAAAGTCGACATGGGAAATAGCAGCGAGG
GBF3_ha_R	AAAAGCGGCCGCTCAAGCATAATCTGGTACATCATATGGATAGCCTGCAGCTACTGCTTTAG
GBF3_flag_R	AAAAAAGCGGCCGCTCACTTATCATCGTCATCCTTATAATCGCCTGCAGCTACTGCTTTAG
GBF4_F	AAAAGTCGACATGGCGTCCTTCAAGTTGA
GBF4_ha_R	AAAAGCGGCCGCTCAAGCATAATCTGGTACATCATATGGATACCATTCCAAGGAATGGCTC
EEL_F	AAAAGTCGACATGGGTTCTATTAGAGGAAAC
EEL_ha_R	AAAAGCGGCCGCTCAAGCATAATCTGGTACATCATATGGATAGAGAGAAGCAGAGTTTGTTC
